# Supplementary material for: Development of epithelial tissues: How are cleavage planes chosen?
Source: PLoS One. 2018 Nov 7;13(11):e0205834. doi: 10.1371/journal.pone.0205834 (PMC6221281; doi:10.1371/journal.pone.0205834)
Supplement: S1 File — (ZIP) [file pone.0205834.s003.zip]

Archive with 23 entries (23 files):
- S1 File/AnyOrderCellSides.m
- S1 File/CellSides.m
- S1 File/DataCollection.m
- S1 File/DataReport.m
- S1 File/initialN4.m
- S1 File/initialN5.m
- S1 File/initialN6.m
- S1 File/initialN7.m
- S1 File/initialN8.m
- S1 File/initialN9.m
- S1 File/initialNm.m
- S1 File/initialS4.m
- S1 File/initialS5.m
- S1 File/initialS6.m
- S1 File/initialS7.m
- S1 File/initialS8.m
- S1 File/initialS9.m
- S1 File/initialSm.m
- S1 File/PrI.m
- S1 File/probbeta.m
- S1 File/rank_folders.m
- S1 File/RunChi2Alltogether.m
- S1 File/SetParam.m
