# Supplementary material for: Development of epithelial tissues: How are cleavage planes chosen?
Source: PLoS One. 2018 Nov 7;13(11):e0205834. doi: 10.1371/journal.pone.0205834 (PMC6221281; doi:10.1371/journal.pone.0205834)
Supplement: S1 File — (ZIP) [file pone.0205834.s003.zip › S1 File/AnyOrderCellSides.m]

%This is an m-file for finding the state and its corresponding neighborhood
%matrix after a number of cell cycle divisions. 

%
%Author: Ying Xin
%        Department of Mathematics
%        Ohio University
%        Athens, OH 45701
%        yx123812@ohio.edu
%
%Date: March 30, 2015
%Modified: April 28, 2015 by Winfried Just
%          May 1, 2015 by Winfried Just
%          May 4, 2015 by Winfried Just
%          May 4, 2015 by Ying Xin
%          May 7, 2015 by Winfried Just
%          Dec 27, 2017 by Winfried Just
%          Dec 31, 2017 by Winfried Just and Ying Xin


%Uses: initialS* for * = 4, 5, ... , 9, m
%      initialN* for * = 4, 5, ... , 9, m
%      PrI
%      DataCollection
%      DataReport

%Choose initial state S and its corresponding neighbourhood matrix N
%based on the parameter InitialSide

switch InitialSides
    
    case 4
    
        Sinit = initialS4;
        Ninit = initialN4;
    
    case 5
    
        Sinit = initialS5;
        Ninit = initialN5;
   
    case 6
        
        Sinit = initialS6;
        Ninit = initialN6;
        
    case 7
        
        Sinit = initialS7;
        Ninit = initialN7;
        
    case 8
        
        Sinit = initialS8;
        Ninit = initialN8;
        
    case 9
        
        Sinit = initialS9;
        Ninit = initialN9;
        
    case 766576
        
        Sinit = initialSm;
        Ninit = initialNm;
    
    otherwise %alerts user to syntax error
        
        disp('ERROR: Invalid choice of InitialSides')
        return
end
warning('off','all')
for batchcounter = 1:Batchnumber


S = Sinit; %(re)-initialize S

%Pre-allocate memory locations to final N and (re)-initialize N
nr = nnz(S);%nr is the # of real cells == # of nonzero entries in S
N = zeros(2^Cycle*nr - nr + length(S));%initialize N
N(1:length(S), 1:length(S)) = Ninit;

%Pre-allocate memory locations to BefMsides and AfterMsides
BefMsides = zeros(Cycle, 2^(Cycle-1)*nr);
AfterMsides = zeros(Cycle, 2^(Cycle)*nr);

fakecell = length(find(S==0)); %the # of fake cells
P = PrI(Choice1, Choice2, smp, probB); %Choose a probability distribution for I.
                     %Here, I is the number of cells between side1 and 
                     %side2.  In some cases, there might be 2 such values, 
                     %and I is the smaller one.


for c = 1:Cycle %c is the # of the current cycle                    
    n = nnz(S); %n is the # of nonzero elements in S.
    
    realcell  = find(S>0); 
    
    %Determine the order in which cells divide
    switch DivisionOrder 
    
    case 'Strict'
        
        if c == 1
            O = realcell(randperm(n)); 
            %O is the order of initial cell division.
        else
            OldO = O;
            Daughters = l+[1:w]; 
            %labels of the daughter cells from last 
            %cycle that should be added to O for this cycle.
            %l = length(S)-w.
            %Here w = length(O); the assignment statement is at
            %the end of each cycle.  It appaers at the end of
            %this m-file.  
            
            RanD = rand(1,w) < 0.5;
            %generate w independent binary random #s 
            %and find the ones that are less than 0.5.
            %When RanD(i) == 1, then th cell labeled like the
            %mother will be divided first, when RanD == 0, then 
            %the cell labeled as a daughter will be divided first.
            
            O = zeros(1,2*w); %initialize a new vector.
            O(2:2:2*w) = RanD.*Daughters + (ones(1,w)-RanD).*OldO;
            O(1:2:2*w) = RanD.*OldO + (ones(1,w)-RanD).*Daughters;        
        end
        
    case 'Random'
       
    %%%%Now we need to keep track of the cells being "sisters" using Os.
    
    
   
    if c == 1
        O = realcell(randperm(n)); %the order of cell division is random.
        Os = O;
    else
        OldO = O;
        Daughters = l+[1:w]; %labels of the daughter cells from last cylce 
                             %that should be added to Os for this cycle.
                             %l = length(S)-w, where w is set to 
                             %length(O) at the end of each cycle.
                             
        Os = zeros(1,2*w); %initialize a new vector.
        %Each cell that retains label of mother appears right 
        %before the cell that corresponds to the (other) daughter.
        Os(2:2:2*w) = Daughters;
        Os(1:2:2*w) = OldO; 
    end
    %%%Got Os. In Os, Os(2k-1)and Os(2k)are sister cells.
    %Here for each k, the side # of Os(2k) is no less than that of Os(2k-1)
    
    if c>1
        O = realcell(randperm(n)); %the order of cell division is random.
    end
        
    otherwise %alerts user to syntax error
        
        disp('ERROR: Invalid specification of DivisionOrder')
        return
    end
    
    
        
for i = 1:n %simulate division of each of the current cells
m = O(i); %m is the cell that divides at step i.
BefMsides(c,i) = S(m); %Record the number of edges of cell m right before 
                       %mitosis.
                       

%%%%%%%%%%%%%%%%%%%%%%%  begin dividing a  %%%%%%%%%%%%%%%%%%
%%%%%%%%%%%%%%%%%%%%%%%  single cell m     %%%%%%%%%%%%%%%%%%

nei = find(N(m,:)==1);%nei is the set of m's neighbours
                      %we call them neighbourcells
nonnei = find(N(m,:)==0); %nonnei is the set of cells who are not m's 
                          %neighbours, including m itself
M = N(nei,nei); %M is the submatrix of N induced by m's neighbours
                %The labels may not be the same as in S. We focus on M 
                %for now and then convert the labels back to the ones in S.

%Now the neighbourcells are labeled as in M (or say as in nei).               

%Use a switch command to deal with various ways of choosing the first side
%More precisely, determine the index j(1) in nei of the 1st chosen endcell,
%where an endcell is a neighbourcell at which m will be divided

%%%%%%%%%%%%%%%%%%% choosing side1 %%%%%%%%%%%%%%%%%%%%%%%%%%%%%%


nn = length(nei); %nn is the # of neighbourcells.
j = []; 

switch [DivisionOrder, Choice1]
    
    case {['Strict', 'LaN'], ['Random', 'LaN']} 
    %j(1) will be randomly chosen among the 
    %neighbours of m with the maximum # of sides
    
        largestn = find(S(nei)==max(S(nei)));
        %find the indices in nei of the neighbour cell(s) 
        %with the maximum number of sides 
        nlargestn = length(largestn); 
        %the # of neighbour cell(s) for which the maximum is attained
        j(1) = largestn(randsample(nlargestn,1)); 
        
       
    case {['Strict', 'SmN'], ['Random', 'SmN']}
    %j(1) will be a randomly chosen real neighbourcell  
    %of m with the least # of sides
                                                 
        if max(S(nei))==0
           j(1) = randsample(nn,1);
        else
           notzero = find(S(nei)~=0);%nonzero-sided neighbours labeled in 
                                     %nei.
           notzeron = nei(notzero);%nonzero-sided neighbours labeled in S.
           leastn = notzero(find(S(notzeron)==min(S(notzeron))));
           %find the labels in nei of least-sided real neighbour cell(s)
           nleastn = length(leastn); 
           %the # of least-sided real neighbour cell(s)
           j(1) = leastn(randsample(nleastn,1)); 
        end  
        
    case {['Strict', 'RandN'], ['Random', 'RandN']}
    %j(1) is a randomly chosen neighbourcell.
    
        j(1) = randsample(nn,1); 
    
    case {['Strict', 'OrthSmN'], ['Strict', 'OrthBornSmN']}    
    %j(1) is chosen to be an edge that m shares with its
    %sister cell. Between two sister cells, the one that is secondly 
    %divided will have two such sides, and we choose the one it shares with 
    %the niece who had fewer sides than the other when the nieces were
    %born, which is also the case at the current step, because under
    %`Strict' order the two daughters of a cell from the previous 
    %round are divided in consecutive steps.
    %If m's two nieces have the same number of sides, then choose the one 
    %who keeps the label of their mother.
    
 
        if c==1
            j(1) = randsample(nn,1);
        elseif mod(i,2)==0
            j(1) = find(nei==O(i-1)); %Here cell number O(i-1) has already
                                      %been divided and the niece with 
                                      %the smaller number of sides retains
                                      %the label O(i-1) of its mother, 
                                      %that is, the sister of cell m.
                                      %We use here the fact that I 
                                      %never exceeds the number of  
                                      %neighbours that are not on the path.
                                      %Thus the daughter cell with fewer
                                      %sides will keep the label of her 
                                      %mother.
        else 
            j(1) = find(nei==O(i+1)); 
        end
    
     
        
    case {['Strict', 'OrthLaN'],  ['Strict', 'OrthBornLaN']}
    %j(1) is chosen to be the edge m shares with its
    %sister cell. Between two sister cells, the one that is secondly 
    %divided will have two such sides, and we choose the one it shares with 
    %the niece who has more sides than the other.
    %This will be the case both at birth and at the current step, as under
    %`Strict' order the two daughters of a cell from the previous 
    %round are divided in consecutive steps.
    %If its two nieces have the 
    %same number of sides, then choose the one whose label is different
    %from the lable of their mother.
        

        if c==1
            j(1) = randsample(nn,1);
        elseif mod(i,2)==0
            j(1) = find(nei==length(S));%Here cell number O(i-1) has already
                                        %been divided and the nieces are  
                                        %O(i-1) and S(length(S)). 
                                        %We use here the fact that I 
                                        %never exceeds the number of  
                                        %neighbours that are not on the path.
                                        %Thus the daughter cell with more
                                        %sides will get a label at the end
                                        %of the state vector. 
                                       
        else 
            j(1) = find(nei==O(i+1)); 
        end
        
       
        
    case ['Strict', 'OrthRandN']
    %j(1) is chosen to be the edge m shares with its
    %sister cell. Between two sister cells, the one that is secondly 
    %divided will have two such sides, and we choose uniformly randomly 
    %between these two.
        
 
        if c==1
            j(1) = randsample(nn,1);
        elseif mod(i,2)==0
            r = rand;
            if r <= 0.5
                j(1) = find(nei==O(i-1));
                                         
            else
                j(1) = find(nei==length(S));
            end
        else 
            j(1) = find(nei==O(i+1));
        end
        
    case ['Strict', 'OrthSmpN']
    %j(1) is chosen to be the edge m shares with its
    %sister cell. Between two sister cells, the one that is secondly 
    %divided will have two such sides, and with probability smp
    %we choose the one that it shares 
    %with the niece who has fewer sides than the other.
    %If its two nieces have the same number of sides, 
    %then choose the one who keeps the label of their mother.
        
  
        if c==1
            j(1) = randsample(nn,1);
        elseif mod(i,2)==0
            r = rand;
            if r <= smp
                j(1) = find(nei==O(i-1));
                                         
            else
                j(1) = find(nei==length(S));
            end
        else 
            j(1) = find(nei==O(i+1));
        end
     
    case ['Random', 'OrthBornSmN'] 
    %j(1) is chosen to be the edge m shares with its
    %sister cell. Between two sister cells, the one that is secondly 
    %divided will have two such sides, and we choose the one it shares with 
    %the niece who had fewer sides than the other when the nieces were
    %born.
    %If its two nieces have the same number of sides, than choose the one 
    %who keeps the label of their mother.  The code is analogous to the
    %case ['Strict', 'OrthBornSmN'], except that we now need to use Os 
    %instead of O for indexing.
  
        Ospositionm = find(Os == m); %Locate m in vector Os.
        if c==1
            j(1) = randsample(nn,1);
        %If c > 0, locate edge shared with sister among neighbors of m
        %and proceed as in case ['Strict', 'OrthBornSmN']
        elseif mod(Ospositionm,2)==0
            j(1) = find(nei==Os(Ospositionm-1)); 
        else 
            j(1) = find(nei==Os(Ospositionm+1)); 
        end
        
    case ['Random', 'OrthBornLaN']
    %j(1) is chosen to be the edge m shares with its
    %sister cell. Between two sister cells, the one that is secondly 
    %divided will have two such sides, and we choose the one it shares with 
    %the niece who had more sides than the other when the nieces were born
    %If its two nieces have the same number of sides, than choose the one 
    %whose label is different from the label of their mother. 
    %The code is roughly analogous to the
    %case ['Strict', 'OrthBornLaN'], except that we now need to use Os 
    %instead of O for indexing.
    
 
        if c==1
            j(1) = randsample(nn,1);
        else
            Ospositionm = find(Os == m); %Find cell m and sister in Os
            if mod(Ospositionm,2)==0
                siscell = Os(Ospositionm-1);
            else
                siscell = Os(Ospositionm+1); 
            end %Find label of the sister
            Opositionsis = find(O == siscell);
            if i < Opositionsis %The sister still has not divided
                j(1) = find(nei==siscell);
            else %The sister has divided; find the niece with more sides
                j(1) = find(nei==l+w+Opositionsis);
            end
        end
        
    case ['Random', 'OrthSmN'] 
    %j(1) is chosen to be the edge m shares with its
    %sister cell. Between two sister cells, the one that is secondly 
    %divided will have two such sides, and we choose the one it shares 
    %with the niece who has fewer sides than the other.
    %If its two nieces 
    %have the same number of sides, then choose the one who keeps the label 
    %of their mother. 
        
        if c==1
            j(1) = randsample(nn,1);
        else
            Ospositionm = find(Os == m);
            if mod(Ospositionm,2)==0
                siscell = Os(Ospositionm-1); 
            else
                siscell = Os(Ospositionm+1);
            end %Find the sister cell.
            Opositionsis = find(O == siscell);
            if i < Opositionsis %The sister has not yet divided
                j(1) = find(nei== siscell);
            elseif S(siscell) <= S(l+w+Opositionsis) 
                %The neice who retains the label of the sister does not
                %have more sides than the other neice.
                j(1) = find(nei== siscell);
            else %The other neice has fewer sides.
                j(1) = find(nei== l+w+Opositionsis);
            end        
        end  
        
    case ['Random', 'OrthLaN']
    %j(1) is chosen to be the edge m shares with its
    %sister cell. Between two sister cells, the one that is secondly 
    %divided will have two such sides, and we choose the one it shares with 
    %the niece who has more sides than the other.
    %If its two nieces have the 
    %same number of sides, then choose the one whose label is different
    %from the label of their mother.
    
        if c==1
            j(1) = randsample(nn,1);
        else
            Ospositionm = find(Os == m);
            if mod(Ospositionm,2)==0
                siscell = Os(Ospositionm-1);
            else 
                siscell = Os(Ospositionm+1);
            end
            Opositionsis = find(O == siscell);
            if i < Opositionsis
                j(1) = find(nei==siscell);
            elseif S(siscell)<= S(l+w+Opositionsis)
                j(1) = find(nei==l+w+Opositionsis);
            else
                j(1) = find(nei==siscell);
            end
        end
         
        
    case ['Random', 'OrthRandN']
    %j(1) is chosen to be the edge m shares with its
    %sister cell. Between two sister cells, the one that is secondly 
    %divided will have two such sides, and we choose uniformly randomly 
    %between these two.  
  
        if c==1
            j(1) = randsample(nn,1);
        else
            Ospositionm = find(Os == m);
            if mod(Ospositionm,2)==0
                siscell = Os(Ospositionm-1);
            else 
                siscell = Os(Ospositionm+1);
            end
            Opositionsis = find(O == siscell);
            if i < Opositionsis
                j(1) = find(nei==siscell);
            else
                r = rand;
                if r <= 0.5
                    j(1) = find(nei==siscell);
                else
                    j(1) = find(nei==l+w+Opositionsis);
                end    
            end                          
        end
        
    case ['Random', 'OrthSmpN'] 
   %j(1) is chosen to be the edge m shares with its
    %sister cell. Between two sister cells, the one that is secondly 
    %divided will have two such sides, and with probability smp
    %we choose the one it shares 
    %with the niece who has fewer sides than the other.
    %If its two nieces 
    %have the same number of sides, than choose the one who keeps the label 
    %of their mother with probability smp. 
    
 
        if c==1
            j(1) = randsample(nn,1);
        else
            Ospositionm = find(Os == m);
            if mod(Ospositionm,2)==0
                siscell = Os(Ospositionm-1);
            else
                siscell = Os(Ospositionm+1);
            end
            Opositionsis = find(O == siscell);
            if i < Opositionsis
                j(1) = find(nei== siscell);
            elseif S(siscell) <= S(l+w+Opositionsis)
                r = rand;
                if r <= smp
                    j(1) = find(nei== siscell);
                else
                    j(1) = find(nei== l+w+Opositionsis);
                end
            else
                r = rand;
                if r <= smp
                    j(1) = find(nei== l+w+Opositionsis);
                else
                    j(1) = find(nei== siscell);
                end
            end        
        end
        
    otherwise %alerts user to syntax error
        
        disp('ERROR: Invalid specification of Choice1')
        return
        
        

end %The first endcell (side1) of the division plane is now chosen.

%%%%%%%%%%%%%%%%%%% choosing side2 %%%%%%%%%%%%%%%%%%%%%%%%%%%%%%

r = rand;
probI = P(S(m),:); %the probability distribution of I 
                   %for cell m (with S(m) sides)
I = sum(r>=cumsum([0,probI])); %Randomly choose the # of pathcells I 
                               %with probability distribution P(S(m)).
                               %A pathcell is a neighbour cell between 
                               %endcells, where endcells are adjacent 
                               %to divided edges.
                                
next = find(M(j(1),:)==1); %Next is the set of j(1)'s two ajacent 
                           %neighbourcells labeled as in M.
r = rand;

probnext = [0.5,0.5]; %The two ajacent cells have the same probability 
                      %of being chosen.

NEXT = sum(r>=cumsum([0,probnext])); %Randomly choose one of the ajacent 
                                     %neighbourcells to be the next cell 
                                     %in the PATH.
j(2) = next(NEXT); %Convert the label of this 'next cell in PATH' 
                   %to its index in M.
                   
%At this point, the first two cells in PATH have been chosen.

for k = 1:I  %If I>0, another I cells are needed to complete the PATH. 
             %The very last one, j(I+2), will be the other endcell.
             %All the others j(2),...,j(I+1) will be pathcells.
    kth = find(M(j(k+1),:)==1);
    j(k+2) = kth(2)*(kth(1)==j(k))+ kth(1)*(kth(1)~=j(k));     
end          %For each k, we get a next cell in PATH.
             %j is the complete PATH labeled as in M.

  
PATH = nei(j);  %Convert the labels of the complete PATH labeled as in M 
                %back to their original labels as in S.


%Classification into 5 classes: (see documentation for their meaning)
%a) m's two daughter cells; 
%b) endcell; 
%c) pathcell;
%d) npneicell(non-path neighbour cell); 
%e) nonneicell(non-neighbour cell; m is not in it).
Mnei = [1:S(m)]; %[1,2,...,#of neighbourcells] are the indices of 
                 %neighbourcell in M.
Mnpneicell = Mnei;
Mnpneicell(j) = []; %Remove the PATH. Returns the cells that are not in 
                    %PATH labeled as in M.
npneicell = nei(Mnpneicell); %Convert their labels back into their original 
                             %labels in S.
                             %CLASS d)npneicell.
endcell = [PATH(1),PATH(I+2)]; %CLASS b)endcell.

pathcell = PATH(2:I+1); %CLASS c)pathcell.

nonneicell = nonnei(find(nonnei~=m)); %CLASS e)nonneicell.                              


%Now update S and N:
%Update S:
S(length(S)+1) = S(m)+1-I;  %The daughter cell that is not on the PATH-side 
                            %will have S(m)+1-I sides.
                            %Label it as (length(S)+1) and append it to S.
                            %Now the length of S is increased by 1.
S(m) = I+3; %The daughter cell that is on the PATH-side will have I+3 sides
            %Label it as m.
S(endcell) = S(endcell)+1; %the number of sides of an 
                           %endcell is increased by 1.
                           
S(find(S<=2)) = 0; %An endcell can be a fake cell that is not a real cell
                   %but representing an edge of a real cell.
                   %In S, if S(i)=0, it means that cell i is a fake cell.
                   %We need to reset the number of sides of fake cells 
                   %as they may have picked up extra sides in the previous 
                   %line of the code to 0.
                  
%Update N:
N(m,length(S)) = 1; % The two daughters of m become neighbours.
N(m,npneicell) = 0; % For daughter cell m: the other daughter cell 
                    % labeled length(S) becomes its neighbour;
                    % the npneicells are no longer its neighbours.
N(length(S),m) = 1; % For daughter cell length(S): the other daughter cell 
                    % m becomes its neighbour.                                
N(length(S),endcell)=1;     % The endcells are its neighbours.
N(length(S),npneicell) = 1; % The npneicells are its (only other) neighbours.

N(endcell,length(S))=1; % Each endcell gets one more neighbour: 
                        % the daughter cell length(S).
N(npneicell,length(S))=1; % For npneicells: the daughter cell length(S) 
                          % becomes their neighbour.
N(npneicell,m) = 0; % The daughter cell m is no longer their neighbour.

%%%%%%%%%%%%%%%%%%  End of updating S and N. %%%%%%%%%%%%%%%%%%%%%

%Record the number of edges of cells right after mitosis.
AfterMsides(c,2*i-1) = S(m); 
AfterMsides(c,2*i) = S(end);

%%%%%%%%%%%%%%%%% The process of dividing a  %%%%%%%%%%%%%%%%%%%%
%%%%%%%%%%%%%%%%% single cell m is complete. %%%%%%%%%%%%%%%%%%%%

end
w = length(O);  
l = length(S)-w; 
if batchcounter==1 
    cycle1check = c
end

%Record intermediate results if applicable


if c == 9 && Cycle > 9 %No need to record this data if Cycle <= 9
    DataOption = 'after9';
    DataCollection
elseif c == 10 && Cycle > 10
     DataOption = 'after10';
     DataCollection
elseif c == 11 && Cycle > 11
     DataOption = 'after11';
     DataCollection
end
    
end %cycle

%%%%%%%%%%% Now start recording data on edges. %%%%%%%%%%%%%%%%%%%%
%%%%%%%%%%%                                    %%%%%%%%%%%%%%%%%%%%

DataOption = 'final';
DataCollection

end %batchcounter


DataReport 
