# Supplementary material for: Development of epithelial tissues: How are cleavage planes chosen?
Source: PLoS One. 2018 Nov 7;13(11):e0205834. doi: 10.1371/journal.pone.0205834 (PMC6221281; doi:10.1371/journal.pone.0205834)
Supplement: S1 File — (ZIP) [file pone.0205834.s003.zip › S1 File/CellSides.m]

%It is the master script file and will call the routines that are 
%needed for a particular simulation of cell divisions.

%
%Author: Ying Xin
%        Department of Mathematics
%        Ohio University
%        Athens, OH 45701
%        yx123812@ohio.edu
%
%Date: April 12, 2015 by Ying Xin
%Modified: April 28, 2015 by Winfried Just


%Uses: SetParam.m
%      AnyOrderCellSides.m

SetParam %Call script for setting user-defined parameters

tic; 

AnyOrderCellSides


toc;
