# Supplementary material for: Development of epithelial tissues: How are cleavage planes chosen?
Source: PLoS One. 2018 Nov 7;13(11):e0205834. doi: 10.1371/journal.pone.0205834 (PMC6221281; doi:10.1371/journal.pone.0205834)
Supplement: S1 File — (ZIP) [file pone.0205834.s003.zip › S1 File/DataCollection.m]

%This is an m-file for collecting cell division data.
%
%Author: Ying Xin
%        Department of Mathematics
%        Ohio University
%        Athens, OH 45701
%        yx123812@ohio.edu
%
%Date: April 13, 2015 by Ying Xin
%Modified: May 4, 2015 by Winfried Just
%          May 5, 2015 by Ying Xin
%          May 8, 2015 by Winfried Just
%          May 21,2015 by Ying Xin
%          May 26, 2015 by Winfried Just
%          May 26, 2015 by Ying Xin
%          May 27, 2015 by Winfried Just

Totalnumber = length(S)-fakecell;

AveBefMsides = mean(BefMsides(c,1:Totalnumber/2)); 
%This returns the mean number of edges of cells right before mitosis.
StDBefMsides = std(BefMsides(c,1:Totalnumber/2)); %This returns the 
%standard deviation of the number of cell sides right before mitosis.
Meansiden = mean(S(find(S~=0))); %The mean number of cell sides.
StDeviation = std(S(find(S~=0))); %The standard deviation of the number of 
%cell sides.
AveAfterMsides = mean(AfterMsides(c,1:Totalnumber));
%This returns the mean number of newborn cell sides right after the mother 
%cell's division. 
StDAfterMsides = std(AfterMsides(c,1:Totalnumber)); % This returns the 
%standard deviation of newborn cell sides right after the mother cell's
%division.

Distribution4to9 = length(find(S==4)); %Initialize Distribution4to9 
%It is the polygonal distribution of cells with 4 to 9 sides.  
%The ith element is the proportion
%of (i+3)-sided cells with respect to the total number of the resulting
%cells. 

for jjj = 5:9
    Distribution4to9 = [Distribution4to9, length(find(S==jjj))];
end
Distribution4to9 = Distribution4to9/Totalnumber;
Prop10orlarger = length(find(S>=10))/(Totalnumber);
MaxEdgeNumber = max(S);
Distribution0and4to9 = [fakecell/length(S),Distribution4to9*Totalnumber/length(S)];
%Distribution0and4to9 is the polygonal 
%distribution of the fake cells and the cells with 4 to 9 sides.  
%The first element is the proportion of fake cells with repect to the total
%number of the resulting cells where the fake cells are counted.
%For i greater than 1, the ith element is the proportion of (i+2)-sided 
%cells with respect to the total number of the resulting cells where the 
%fake cells are also counted.   

E = zeros(max(max(S)+1,length(P)+1)); 
%Initialize E, which is a matrix that will collect data about 
%different types of edges.
%E(i,j) will be the number of edges of type 'ij' (equivalent to 'ji').  
%An edge of type 'ij' is an edge
%connecting an i-sided cell and a j-sided cell. 

L = length(S);

for U = 1:L
    for V = 1:L
        if N(U,V)==1
            E(S(U)+1,S(V)+1) = E(S(U)+1,S(V)+1)+1;
        end
    end
end 
%Each "1" in N indicates that two cells are neigbors.
%When N(U,V) = 1, then  we get an edge connecting an S(U)-sided
%cell and an S(V)-sided cell and the value of E(S(U)+1,S(V)+1) should be
%increased by 1.

 
E(1,1) = 0; %Remove count of edges between fake cells
E(2,:) = [];
E(:,2) = []; %Remove redundant zeros in second row and column 
             %to get nicer output
             
TotalAE = sum(E(:))/2;%the total number of edges connecting any cells
                      %other than two fake cells.
E = E/2;
%Got the E containing information about all edges.
%As we conceptualize randomly assigning an orientation to each
%edge (with probability 0.5 and 0.5), after dividing by 2 the entry 
%E(i,j) represents the mean number of edges with an i-sided cell to
%the left and a j-sided cell to the right.  

Alr = E;
PrAlr = Alr/TotalAE;

AEdgeDatawithin12 = E(1:12,1:12);
PrAEdgewithin12 = AEdgeDatawithin12/TotalAE;
%    The first row/column gives data for the edges on the boundary.
PrOuterEdge = sum(PrAEdgewithin12(1,:));

%Remove the counts for the fake cells, focus on the edges connecting real
%cells.
E(1,:) = 0; 
E(:,1) = 0;
lr = E;

TotalE = sum(E(:));%The total number of edges connecting real cells.
Prlr = lr/TotalE;
EdgeDatawithin12 = E(1:12,1:12);
PrEdgewithin12 = EdgeDatawithin12/TotalE;
%The distribution of the edges connecting real cells of at most 12 sides.


APlorPr = zeros(1,max(max(S),length(P))); 
PlorPr = zeros(1,max(max(S),length(P))); 
%Initialize APlorPr and PlorPr.  PlorPr will be a vector where the ith
%element is Prob{an i-sided cell is to the left(right) of a randomly chosen
%edge}, where the outermost edges are not counted.  APlorPr is similar, the
%only difference is that the outermost edges are counted, its first element
%is Prob{a fake cell is to the left(right) of a randomly chosen edge}.

NR = N;
NR(find(S==0),find(S==0)) = 0; %Remove all edges between fake cells
NRR = N;
NRR(find(S==0),:) = 0; %   Remove all edges that connect to at least one
                       %   fake cell.
NRR(:,find(S==0)) = 0;
N0 = NR(find(S==0),:); %   Retain only the rows of NR that represent fake
                       %   cells.
APlorPr(1) = sum(sum(N0))/(2*TotalAE); %the first element of APlorPr is
%Prob{a fake cell is to the left or right of a randomly chosen edge}.
for i = 4 : length(PlorPr)
    Ni = NR(find(S==i),:);
    APlorPr(i) = sum(sum(Ni))/(2*TotalAE); 
    %W Prob{an i-sided cell is to the left (or right) of a randomly chosen edge}.
    %Count outer edges.
    NRRi = NRR(find(S==i),:);
    PlorPr(i) = sum(sum(NRRi))/(2*TotalE);
    %Prob{an i-sided cell is to the left (or right) of a randomly chosen edge}.
    %Don't count outer edges.
end

APlorPr0and4to9 = [APlorPr(1),APlorPr(4:9)];
PlorPr4to9 = PlorPr(4:9);


APrlPrr = zeros(7);
for i = 1:7
       for j = 1:7
           APrlPrr(i,j) = APlorPr0and4to9(i)*APlorPr0and4to9(j);
       end
end 
PrEdge0and4to9 = PrAEdgewithin12([1,4:9],[1,4:9]);
%Just in order to make it a bit more convenient to visually compare the 
%distribution matrix of edges and PrPr0and4to9.

PrlPrr = zeros(6);
for i = 1:6
       for j = 1:6
           PrlPrr(i,j) = PlorPr4to9(i)*PlorPr4to9(j);
       end
end 
PrEdge4to9 = PrEdgewithin12(4:9,4:9);
%Just in order to make it a bit more convenient to visually compare the 
%distribution matrix of edges and PrPr4to9.

ADis = (PrEdge0and4to9-APrlPrr)./APrlPrr; 
Dis = (PrEdge4to9-PrlPrr)./PrlPrr; 
%Compute discrepancies from independence.

Y = [4,5,6,7,8,9];
mu = Y*PlorPr4to9';
Yd = Y-mu;
rho = (Y*PrEdge4to9*Y'-mu^2)/(Yd.^2*PlorPr4to9');
%The coefficient of correlation for the random variables representing 
%[the number of edges of the cell to the left of a randomly chosen edge] and 
%[the number of edges of the cell to the right of a randomly chosen edge].  
%Here the outermost edges are not counted.
AY = [0,4,5,6,7,8,9];
Amu = AY*APlorPr0and4to9';
AYd = AY-Amu;
Arho = (AY*PrEdge0and4to9*AY'-Amu^2)/(AYd.^2*APlorPr0and4to9');
%The coefficient of correlation for the random variables representing 
%[the number of edges of the cell to the left of a randomly chosen edge] and 
%[the number of edges of the cell to the right of a randomly chosen edge].  
%Here the outermost edges are counted.

%Now these results need to be kept for each experiment.
%The variable names depend on the value of DataOption

switch DataOption
    
    case 'final'
    
TOTALNUMBER(batchcounter) = Totalnumber;
AVEBEFMSIDES(batchcounter) = AveBefMsides;
STDBEFMSIDES(batchcounter) = StDBefMsides;
MEANSIDEN(batchcounter) = Meansiden;
STDEVIATION(batchcounter) = StDeviation;
AVEAFTERMSIDES(batchcounter) = AveAfterMsides;
STDAFTERMSIDES(batchcounter) = StDAfterMsides;
DISTRIBUTION4TO9(batchcounter,:) = Distribution4to9;
PROP10ORLARGER(batchcounter) = Prop10orlarger;
MAXEDGENUMBER(batchcounter) = MaxEdgeNumber;

TOTALE(batchcounter) = TotalE;
LR(:,:,batchcounter) = lr;
PRLR(:,:,batchcounter) = Prlr;
PLORPR4TO9(batchcounter,:) = PlorPr4to9;
EDGEDATAWITHIN12(:,:,batchcounter) = EdgeDatawithin12;
PREDGEWITHIN12(:,:,batchcounter) = PrEdgewithin12;
PREDGE4TO9(:,:,batchcounter) = PrEdge4to9;
PRLPRR(:,:,batchcounter) = PrlPrr;
DIS(:,:,batchcounter) = Dis;
RHO(batchcounter) = rho;

TOTALAE(batchcounter) = TotalAE;
ALR(:,:,batchcounter) = Alr;
PRALR(:,:,batchcounter) = PrAlr;
APLORPR0AND4TO9(batchcounter,:) = APlorPr0and4to9;
PROUTEREDGE(batchcounter) = PrOuterEdge;
AEDGEDATAWITHIN12(:,:,batchcounter) = AEdgeDatawithin12;
PRAEDGEWITHIN12(:,:,batchcounter) = PrAEdgewithin12;
PREDGE0AND4TO9(:,:,batchcounter) = PrEdge0and4to9;
APRLPRR(:,:,batchcounter) = APrlPrr;
ADIS(:,:,batchcounter) = ADis;
ARHO(batchcounter) = Arho;

%%%%%%%%%%%%%%%%%%%% End of storage. %%%%%%%%%%%%%%%%%%%%%

if mod(batchcounter,5) == 0
    batchcheck = batchcounter
end

    case 'after9'


TOTALNUMBERc9(batchcounter) = Totalnumber;
AVEBEFMSIDESc9(batchcounter) = AveBefMsides;
STDBEFMSIDESc9(batchcounter) = StDBefMsides;
MEANSIDENc9(batchcounter) = Meansiden;
STDEVIATIONc9(batchcounter) = StDeviation;
AVEAFTERMSIDESc9(batchcounter) = AveAfterMsides;
STDAFTERMSIDESc9(batchcounter) = StDAfterMsides;
DISTRIBUTION4TO9c9(batchcounter,:) = Distribution4to9;
PROP10ORLARGERc9(batchcounter) = Prop10orlarger;
MAXEDGENUMBERc9(batchcounter) = MaxEdgeNumber;

TOTALEc9(batchcounter) = TotalE;
LRc9(:,:,batchcounter) = lr;
PRLRc9(:,:,batchcounter) = Prlr;
PLORPR4TO9c9(batchcounter,:) = PlorPr4to9;
EDGEDATAWITHIN12c9(:,:,batchcounter) = EdgeDatawithin12;
PREDGEWITHIN12c9(:,:,batchcounter) = PrEdgewithin12;
PREDGE4TO9c9(:,:,batchcounter) = PrEdge4to9;
PRLPRRc9(:,:,batchcounter) = PrlPrr;
DISc9(:,:,batchcounter) = Dis;
RHOc9(batchcounter) = rho;

TOTALAEc9(batchcounter) = TotalAE;
ALRc9(:,:,batchcounter) = Alr;
PRALRc9(:,:,batchcounter) = PrAlr;
APLORPR0AND4TO9c9(batchcounter,:) = APlorPr0and4to9;
PROUTEREDGEc9(batchcounter) = PrOuterEdge;
AEDGEDATAWITHIN12c9(:,:,batchcounter) = AEdgeDatawithin12;
PRAEDGEWITHIN12c9(:,:,batchcounter) = PrAEdgewithin12;
PREDGE0AND4TO9c9(:,:,batchcounter) = PrEdge0and4to9;
APRLPRRc9(:,:,batchcounter) = APrlPrr;
ADISc9(:,:,batchcounter) = ADis;
ARHOc9(batchcounter) = Arho;

    case 'after10'

TOTALNUMBERc10(batchcounter) = Totalnumber;
AVEBEFMSIDESc10(batchcounter) = AveBefMsides;
STDBEFMSIDESc10(batchcounter) = StDBefMsides;
MEANSIDENc10(batchcounter) = Meansiden;
STDEVIATIONc10(batchcounter) = StDeviation;
AVEAFTERMSIDESc10(batchcounter) = AveAfterMsides;
STDAFTERMSIDESc10(batchcounter) = StDAfterMsides;
DISTRIBUTION4TO9c10(batchcounter,:) = Distribution4to9;
PROP10ORLARGERc10(batchcounter) = Prop10orlarger;
MAXEDGENUMBERc10(batchcounter) = MaxEdgeNumber;

TOTALEc10(batchcounter) = TotalE;
LRc10(:,:,batchcounter) = lr;
PRLRc10(:,:,batchcounter) = Prlr;
PLORPR4TO9c10(batchcounter,:) = PlorPr4to9;
EDGEDATAWITHIN12c10(:,:,batchcounter) = EdgeDatawithin12;
PREDGEWITHIN12c10(:,:,batchcounter) = PrEdgewithin12;
PREDGE4TO9c10(:,:,batchcounter) = PrEdge4to9;
PRLPRRc10(:,:,batchcounter) = PrlPrr;
DISc10(:,:,batchcounter) = Dis;
RHOc10(batchcounter) = rho;

TOTALAEc10(batchcounter) = TotalAE;
ALRc10(:,:,batchcounter) = Alr;
PRALRc10(:,:,batchcounter) = PrAlr;
APLORPR0AND4TO9c10(batchcounter,:) = APlorPr0and4to9;
PROUTEREDGEc10(batchcounter) = PrOuterEdge;
AEDGEDATAWITHIN12c10(:,:,batchcounter) = AEdgeDatawithin12;
PRAEDGEWITHIN12c10(:,:,batchcounter) = PrAEdgewithin12;
PREDGE0AND4TO9c10(:,:,batchcounter) = PrEdge0and4to9;
APRLPRRc10(:,:,batchcounter) = APrlPrr;
ADISc10(:,:,batchcounter) = ADis;
ARHOc10(batchcounter) = Arho;

    case 'after11'


TOTALNUMBERc11(batchcounter) = Totalnumber;
AVEBEFMSIDESc11(batchcounter) = AveBefMsides;
STDBEFMSIDESc11(batchcounter) = StDBefMsides;
MEANSIDENc11(batchcounter) = Meansiden;
STDEVIATIONc11(batchcounter) = StDeviation;
AVEAFTERMSIDESc11(batchcounter) = AveAfterMsides;
STDAFTERMSIDESc11(batchcounter) = StDAfterMsides;
DISTRIBUTION4TO9c11(batchcounter,:) = Distribution4to9;
PROP10ORLARGERc11(batchcounter) = Prop10orlarger;
MAXEDGENUMBERc11(batchcounter) = MaxEdgeNumber;

TOTALEc11(batchcounter) = TotalE;
LRc11(:,:,batchcounter) = lr;
PRLRc11(:,:,batchcounter) = Prlr;
PLORPR4TO9c11(batchcounter,:) = PlorPr4to9;
EDGEDATAWITHIN12c11(:,:,batchcounter) = EdgeDatawithin12;
PREDGEWITHIN12c11(:,:,batchcounter) = PrEdgewithin12;
PREDGE4TO9c11(:,:,batchcounter) = PrEdge4to9;
PRLPRRc11(:,:,batchcounter) = PrlPrr;
DISc11(:,:,batchcounter) = Dis;
RHOc11(batchcounter) = rho;

TOTALAEc11(batchcounter) = TotalAE;
ALRc11(:,:,batchcounter) = Alr;
PRALRc11(:,:,batchcounter) = PrAlr;
APLORPR0AND4TO9c11(batchcounter,:) = APlorPr0and4to9;
PROUTEREDGEc11(batchcounter) = PrOuterEdge;
AEDGEDATAWITHIN12c11(:,:,batchcounter) = AEdgeDatawithin12;
PRAEDGEWITHIN12c11(:,:,batchcounter) = PrAEdgewithin12;
PREDGE0AND4TO9c11(:,:,batchcounter) = PrEdge0and4to9;
APRLPRRc11(:,:,batchcounter) = APrlPrr;
ADISc11(:,:,batchcounter) = ADis;
ARHOc11(batchcounter) = Arho;

end
