# Supplementary material for: Development of epithelial tissues: How are cleavage planes chosen?
Source: PLoS One. 2018 Nov 7;13(11):e0205834. doi: 10.1371/journal.pone.0205834 (PMC6221281; doi:10.1371/journal.pone.0205834)
Supplement: S1 File — (ZIP) [file pone.0205834.s003.zip › S1 File/DataReport.m]

%This is an m-file for reporting some cell division data.
%
%Author: Ying Xin
%        Department of Mathematics
%        Ohio University
%        Athens, OH 45701
%        yx123812@ohio.edu
%
%Date: April 14, 2015 by Ying Xin 
%Modified: April 29, 2015 by Ying Xin
%          May 4, 2015 by Winfried Just
%          May 7, 2015 by Ying Xin
%          May 8, 2015 by Winfried Just
%          May 8, 2015 by Ying Xin
%          May 27, 2015 by Winfried Just
%          May 28, 2015 by Ying Xin
%          June 2, 2015 by Winfried Just
%          Dec 26, 2017 by Winfried Just
%          Dec 28, 2017 by Ying Xin
%          Dec 31, 2017 by Winfried Just and Ying Xin


%Purpose: Creates a folder whose name indicates the relevant parameter 
%         and saves the data of interest to that folder, both as .mat files
%         and Excel files. 
%         It also displays selected statistics to the command window.
%         Specifically, the mean values and standard deviations described 
%         in the documentation for the entire simulation will be saved in 
%         files means.xlsx, means.mat and stds.xlsx, stds.mat respectively.   
%         When Cycle > 9, 10, 11, respectively, the corresponding data
%         after 9, 10, 11 cycles will be saved in files c*means.xlsx,
%         c*stds.xlsx, c*means.mat, c*stds.mat, where * \in {9, 10,11}.


warning('off','MATLAB:xlswrite:AddSheet');

foldername = [num2str(Cycle),'Cycle', DivisionOrder,'-', Choice1,'-', Choice2, '-',...
    num2str(InitialSides), '-', num2str(smp), '-', num2str(stdbeta),'-',num2str(probB)];
mkdir(foldername); 
                   
%%%%%%%%%%% final output %%%%%%%%%%%%%
%%%%%%%%%%% final output %%%%%%%%%%%%%

%%%%%%%%%%%  show means of results on the screen %%%%%%%%%

MEANTotalnumber = mean(TOTALNUMBER)
MEANAveBefMsides = mean(AVEBEFMSIDES)
MEANStDBefMsides = mean(STDBEFMSIDES)
MEANMeansiden = mean(MEANSIDEN)
MEANStDeviation = mean(STDEVIATION)
MEANAveAfterMsides = mean(AVEAFTERMSIDES)
MEANStDAfterMsides = mean(STDAFTERMSIDES)
MEANDistribution4to9 = mean(DISTRIBUTION4TO9)
MEANAPlorPr0and4to9 = mean(APLORPR0AND4TO9)
MEANPlorPr4to9 = mean(PLORPR4TO9)
MEANProp10orlarger = mean(PROP10ORLARGER)
MEANMaxEdgeNumber = mean(MAXEDGENUMBER)

MEANTotalE = mean(TOTALE)
MEANEdgeDatawithin12 = mean(EDGEDATAWITHIN12,3)
MEANPrEdgewithin12 = mean(PREDGEWITHIN12,3)
MEANPrEdge4to9 = mean(PREDGE4TO9,3)
MEANPrlPrr  = mean(PRLPRR,3)
MEANDis = mean(DIS,3)
MEANrho = mean(RHO)

MEANTotalAE = mean(TOTALAE)
MEANPrOuterEdge = mean(PROUTEREDGE)
MEANAEdgeDatawithin12 = mean(AEDGEDATAWITHIN12,3)
MEANPrAEdgewithin12 = mean(PRAEDGEWITHIN12,3)
MEANPrEdge0and4to9 = mean(PREDGE0AND4TO9,3)
MEANAPrlPrr = mean(APRLPRR,3)
MEANADis = mean(ADIS,3)
MEANArho = mean(ARHO)

%%%%%%%%%%%%%%  collect std  %%%%%%%%%%%%%%%%%%%%%%%%%%%%%%%%%%%%%%%

STDTotalnumber = std(TOTALNUMBER);
STDAveBefMsides = std(AVEBEFMSIDES);
STDStDBefMsides = std(STDBEFMSIDES);
STDMeansiden = std(MEANSIDEN);
STDStDeviation = std(STDEVIATION);
STDAveAfterMsides = std(AVEAFTERMSIDES);
STDStDAfterMsides = std(STDAFTERMSIDES);
STDDistribution4to9 = std(DISTRIBUTION4TO9);
STDAPlorPr0and4to9 = std(APLORPR0AND4TO9);
STDPlorPr4to9 = std(PLORPR4TO9);
STDProp10orlarger = std(PROP10ORLARGER);
STDMaxEdgeNumber = std(MAXEDGENUMBER);

STDTotalE = std(TOTALE);
STDEdgeDatawithin12 = std(EDGEDATAWITHIN12,0,3);
STDPrEdgewithin12 = std(PREDGEWITHIN12,0,3);
STDPrEdge4to9 = std(PREDGE4TO9,0,3);
STDPrlPrr  = std(PRLPRR,0,3);
STDDis = std(DIS,0,3);
STDrho = std(RHO);

STDTotalAE = std(TOTALAE);
STDPrOuterEdge = std(PROUTEREDGE);
STDAEdgeDatawithin12 = std(AEDGEDATAWITHIN12,0,3);
STDPrAEdgewithin12 = std(PRAEDGEWITHIN12,0,3);
STDPrEdge0and4to9 = std(PREDGE0AND4TO9,0,3);
STDAPrlPrr = std(APRLPRR,0,3);
STDADis = std(ADIS,0,3);
STDArho = std(ARHO);

%%%%%%%%%%%  storage  %%%%%%%%%%%%

filename = ['means.xlsx']; 

A = {'MEANTotalnumber', 'MEANTotalE', 'MEANTotalAE', 'MEANPrOuterEdge', 'MEANAveBefMsides',...
    'MEANStDBefMsides', 'MEANMeansiden', 'MEANStDeviation',...
    'MEANAveAfterMsides', 'MEANStDAfterMsides', 'MEANMaxEdgeNumber', 'MEANrho', 'MEANArho';    
MEANTotalnumber, MEANTotalE, MEANTotalAE, MEANPrOuterEdge, MEANAveBefMsides, MEANStDBefMsides,...
MEANMeansiden, MEANStDeviation, MEANAveAfterMsides, MEANStDAfterMsides,...
MEANMaxEdgeNumber, MEANrho, MEANArho};
xlswrite(filename, A, 1);
xlswrite(filename, [MEANDistribution4to9,MEANProp10orlarger],...
    'MEANDistribution4to9 and larger');
xlswrite(filename, MEANAPlorPr0and4to9, 'MEANAPlorPr0and4to9');
xlswrite(filename, MEANPlorPr4to9, 'MEANPlorPr4to9');

xlswrite(filename, MEANEdgeDatawithin12, 'MEANEdgeDatawithin12');
xlswrite(filename, MEANPrEdgewithin12, 'MEANPrEdgewithin12');
xlswrite(filename, MEANPrEdge4to9, 'MEANPrEdge4to9');
xlswrite(filename, MEANPrlPrr, 'MEANPrlPrr');
xlswrite(filename, MEANDis, 'MEANDis');

xlswrite(filename, MEANAEdgeDatawithin12, 'MEANAEdgeDatawithin12');
xlswrite(filename, MEANPrAEdgewithin12, 'MEANPrAEdgewithin12');
xlswrite(filename, MEANPrEdge0and4to9, 'MEANPrEdge0and4to9');
xlswrite(filename, MEANAPrlPrr, 'MEANAPrlPrr');
xlswrite(filename, MEANADis, 'MEANADis');

movefile(filename,foldername);

%%%%%%%%%%%%%%%%%%%%%%%%%% std storage %%%%%%%%%%%%%%%%%%%%%%%%%%%%%%%%%

filename = ['stds.xlsx']; 

B = {'STDTotalnumber', 'STDTotalE', 'STDTotalAE', 'STDPrOuterEdge', 'STDAveBefMsides',...
    'STDStDBefMsides', 'STDMeansiden', 'STDStDeviation',...
    'STDAveAfterMsides', 'STDStDAfterMsides', 'STDMaxEdgeNumber', 'STDrho', 'STDArho';    
STDTotalnumber, STDTotalE, STDTotalAE, STDPrOuterEdge, STDAveBefMsides, STDStDBefMsides,...
STDMeansiden, STDStDeviation, STDAveAfterMsides, STDStDAfterMsides,...
STDMaxEdgeNumber, STDrho, STDArho};
xlswrite(filename, B, 1);
xlswrite(filename, [STDDistribution4to9,STDProp10orlarger],...
    'STDDistribution4to9 and larger');
xlswrite(filename, STDAPlorPr0and4to9, 'STDAPlorPr0and4to9');
xlswrite(filename, STDPlorPr4to9, 'STDPlorPr4to9');

xlswrite(filename, STDEdgeDatawithin12, 'STDEdgeDatawithin12');
xlswrite(filename, STDPrEdgewithin12, 'STDPrEdgewithin12');
xlswrite(filename, STDPrEdge4to9, 'STDPrEdge4to9');
xlswrite(filename, STDPrlPrr, 'STDPrlPrr');
xlswrite(filename, STDDis, 'STDDis');

xlswrite(filename, STDAEdgeDatawithin12, 'STDAEdgeDatawithin12');
xlswrite(filename, STDPrAEdgewithin12, 'STDPrAEdgewithin12');
xlswrite(filename, STDPrEdge0and4to9, 'STDPrEdge0and4to9');
xlswrite(filename, STDAPrlPrr, 'STDAPrlPrr');
xlswrite(filename, STDADis, 'STDADis');

movefile(filename,foldername);

%%%%%%%%%%% after9 %%%%%%%%%%%%%%
%%%%%%%%%%% after9 %%%%%%%%%%%%%%

if Cycle > 9 
             
filename = ['c9 means.xlsx'];
MEANTotalnumberc9 = mean(TOTALNUMBERc9);
MEANAveBefMsidesc9 = mean(AVEBEFMSIDESc9);
MEANStDBefMsidesc9 = mean(STDBEFMSIDESc9);
MEANMeansidenc9 = mean(MEANSIDENc9);
MEANStDeviationc9 = mean(STDEVIATIONc9);
MEANAveAfterMsidesc9 = mean(AVEAFTERMSIDESc9);
MEANStDAfterMsidesc9 = mean(STDAFTERMSIDESc9);
MEANDistribution4to9c9 = mean(DISTRIBUTION4TO9c9);
MEANAPlorPr0and4to9c9 = mean(APLORPR0AND4TO9c9);
MEANPlorPr4to9c9 = mean(PLORPR4TO9c9);
MEANProp10orlargerc9 = mean(PROP10ORLARGERc9);
MEANMaxEdgeNumberc9 = mean(MAXEDGENUMBERc9);

MEANTotalEc9 = mean(TOTALEc9);
MEANEdgeDatawithin12c9 = mean(EDGEDATAWITHIN12c9,3);
MEANPrEdgewithin12c9 = mean(PREDGEWITHIN12c9,3);
MEANPrEdge4to9c9 = mean(PREDGE4TO9c9,3);
MEANPrlPrrc9  = mean(PRLPRRc9,3);
MEANDisc9 = mean(DISc9,3);
MEANrhoc9 = mean(RHOc9);

MEANTotalAEc9 = mean(TOTALAEc9);
MEANPrOuterEdgec9 = mean(PROUTEREDGEc9);
MEANAEdgeDatawithin12c9 = mean(AEDGEDATAWITHIN12c9,3);
MEANPrAEdgewithin12c9 = mean(PRAEDGEWITHIN12c9,3);
MEANPrEdge0and4to9c9 = mean(PREDGE0AND4TO9c9,3);
MEANAPrlPrrc9 = mean(APRLPRRc9,3);
MEANADisc9 = mean(ADISc9,3);
MEANArhoc9 = mean(ARHOc9);

%%%%%%%%%%%%%%  collect std  %%%%%%%%%%%%%%%%%%%%%%%%%%%%%%%%%%%%%%%

STDTotalnumberc9 = std(TOTALNUMBERc9);
STDAveBefMsidesc9 = std(AVEBEFMSIDESc9);
STDStDBefMsidesc9 = std(STDBEFMSIDESc9);
STDMeansidenc9 = std(MEANSIDENc9);
STDStDeviationc9 = std(STDEVIATIONc9);
STDAveAfterMsidesc9 = std(AVEAFTERMSIDESc9);
STDStDAfterMsidesc9 = std(STDAFTERMSIDESc9);
STDDistribution4to9c9 = std(DISTRIBUTION4TO9c9);
STDAPlorPr0and4to9c9 = std(APLORPR0AND4TO9c9);
STDPlorPr4to9c9 = std(PLORPR4TO9c9);
STDProp10orlargerc9 = std(PROP10ORLARGERc9);
STDMaxEdgeNumberc9 = std(MAXEDGENUMBERc9);

STDTotalEc9 = std(TOTALEc9);
STDEdgeDatawithin12c9 = std(EDGEDATAWITHIN12c9,0,3);
STDPrEdgewithin12c9 = std(PREDGEWITHIN12c9,0,3);
STDPrEdge4to9c9 = std(PREDGE4TO9c9,0,3);
STDPrlPrrc9  = std(PRLPRRc9,0,3);
STDDisc9 = std(DISc9,0,3);
STDrhoc9 = std(RHOc9);

STDTotalAEc9 = std(TOTALAEc9);
STDPrOuterEdgec9 = std(PROUTEREDGEc9);
STDAEdgeDatawithin12c9 = std(AEDGEDATAWITHIN12c9,0,3);
STDPrAEdgewithin12c9 = std(PRAEDGEWITHIN12c9,0,3);
STDPrEdge0and4to9c9 = std(PREDGE0AND4TO9c9,0,3);
STDAPrlPrrc9 = std(APRLPRRc9,0,3);
STDADisc9 = std(ADISc9,0,3);
STDArhoc9 = std(ARHOc9);

%%%%%%%%%%%  storage  %%%%%%%%%%%%

A9 = {'MEANTotalnumberc9', 'MEANTotalEc9', 'MEANTotalAEc9', 'MEANPrOuterEdgec9', 'MEANAveBefMsidesc9',...
    'MEANStDBefMsidesc9' , 'MEANMeansidenc9', 'MEANStDeviationc9',...
    'MEANAveAfterMsidesc9', 'MEANStDAfterMsidesc9', 'MEANMaxEdgeNumberc9', 'MEANrhoc9', 'MEANArhoc9';
MEANTotalnumberc9, MEANTotalEc9, MEANTotalAEc9, MEANPrOuterEdgec9, MEANAveBefMsidesc9, MEANStDBefMsidesc9,...
MEANMeansidenc9, MEANStDeviationc9, MEANAveAfterMsidesc9,...
MEANStDAfterMsidesc9, MEANMaxEdgeNumberc9, MEANrhoc9, MEANArhoc9};
xlswrite(filename, A9, 1);
xlswrite(filename, [MEANDistribution4to9c9,MEANProp10orlargerc9],...
    'MEANDistribution4to9 and larger');
xlswrite(filename, MEANAPlorPr0and4to9c9, 'MEANAPlorPr0and4to9c9');
xlswrite(filename, MEANPlorPr4to9c9, 'MEANPlorPr4to9c9');

xlswrite(filename, MEANEdgeDatawithin12c9, 'MEANEdgeDatawithin12c9');
xlswrite(filename, MEANPrEdgewithin12c9, 'MEANPrEdgewithin12c9');
xlswrite(filename, MEANPrEdge4to9c9, 'MEANPrEdge4to9c9');
xlswrite(filename, MEANPrlPrrc9, 'MEANPrlPrrc9');
xlswrite(filename, MEANDisc9, 'MEANDisc9');

xlswrite(filename, MEANAEdgeDatawithin12c9, 'MEANAEdgeDatawithin12c9');
xlswrite(filename, MEANPrAEdgewithin12c9, 'MEANPrAEdgewithin12c9');
xlswrite(filename, MEANPrEdge0and4to9c9, 'MEANPrEdge0and4to9c9');
xlswrite(filename, MEANAPrlPrrc9, 'MEANAPrlPrrc9');
xlswrite(filename, MEANADisc9, 'MEANADisc9');

movefile(filename,foldername);

%%%%%%%%%%%%%%%%%%%%%%%%%% std storage %%%%%%%%%%%%%%%%%%%%%%%%%%%%%%%%%

filename = ['c9 stds.xlsx']; 

B9 = {'STDTotalnumberc9', 'STDTotalEc9', 'STDTotalAEc9', 'STDPrOuterEdgec9', 'STDAveBefMsidesc9',...
    'STDStDBefMsidesc9', 'STDMeansidenc9', 'STDStDeviationc9',...
    'STDAveAfterMsidesc9', 'STDStDAfterMsidesc9', 'STDMaxEdgeNumberc9', 'STDrhoc9', 'STDArhoc9';    
STDTotalnumberc9, STDTotalEc9, STDTotalAEc9, STDPrOuterEdgec9, STDAveBefMsidesc9, STDStDBefMsidesc9,...
STDMeansidenc9, STDStDeviationc9, STDAveAfterMsidesc9, STDStDAfterMsidesc9,...
STDMaxEdgeNumberc9, STDrhoc9, STDArhoc9};
xlswrite(filename, B9, 1);
xlswrite(filename, [STDDistribution4to9c9,STDProp10orlargerc9],...
    'STDDistribution4to9 and larger');
xlswrite(filename, STDAPlorPr0and4to9c9, 'STDAPlorPr0and4to9c9');
xlswrite(filename, STDPlorPr4to9c9, 'STDPlorPr4to9c9');

xlswrite(filename, STDEdgeDatawithin12c9, 'STDEdgeDatawithin12c9');
xlswrite(filename, STDPrEdgewithin12c9, 'STDPrEdgewithin12c9');
xlswrite(filename, STDPrEdge4to9c9, 'STDPrEdge4to9c9');
xlswrite(filename, STDPrlPrrc9, 'STDPrlPrrc9');
xlswrite(filename, STDDisc9, 'STDDisc9');

xlswrite(filename, STDAEdgeDatawithin12c9, 'STDAEdgeDatawithin12c9');
xlswrite(filename, STDPrAEdgewithin12c9, 'STDPrAEdgewithin12c9');
xlswrite(filename, STDPrEdge0and4to9c9, 'STDPrEdge0and4to9c9');
xlswrite(filename, STDAPrlPrrc9, 'STDAPrlPrrc9');
xlswrite(filename, STDADisc9, 'STDADisc9');

movefile(filename,foldername);

end

%%%%%%%%% after10 %%%%%%%%%%%%
%%%%%%%%% after10 %%%%%%%%%%%%

if Cycle > 10
filename = ['c10 means.xlsx'];
MEANTotalnumberc10 = mean(TOTALNUMBERc10);
MEANAveBefMsidesc10 = mean(AVEBEFMSIDESc10);
MEANStDBefMsidesc10 = mean(STDBEFMSIDESc10);
MEANMeansidenc10 = mean(MEANSIDENc10);
MEANStDeviationc10 = mean(STDEVIATIONc10);
MEANAveAfterMsidesc10 = mean(AVEAFTERMSIDESc10);
MEANStDAfterMsidesc10 = mean(STDAFTERMSIDESc10);
MEANDistribution4to9c10 = mean(DISTRIBUTION4TO9c10);
MEANAPlorPr0and4to9c10 = mean(APLORPR0AND4TO9c10);
MEANPlorPr4to9c10 = mean(PLORPR4TO9c10);
MEANProp10orlargerc10 = mean(PROP10ORLARGERc10);
MEANMaxEdgeNumberc10 = mean(MAXEDGENUMBERc10);

MEANTotalEc10 = mean(TOTALEc10);
MEANEdgeDatawithin12c10 = mean(EDGEDATAWITHIN12c10,3);
MEANPrEdgewithin12c10 = mean(PREDGEWITHIN12c10,3);
MEANPrEdge4to9c10 = mean(PREDGE4TO9c10,3);
MEANPrlPrrc10  = mean(PRLPRRc10,3);
MEANDisc10 = mean(DISc10,3);
MEANrhoc10 = mean(RHOc10);

MEANTotalAEc10 = mean(TOTALAEc10);
MEANPrOuterEdgec10 = mean(PROUTEREDGEc10);
MEANAEdgeDatawithin12c10 = mean(AEDGEDATAWITHIN12c10,3);
MEANPrAEdgewithin12c10 = mean(PRAEDGEWITHIN12c10,3);
MEANPrEdge0and4to9c10 = mean(PREDGE0AND4TO9c10,3);
MEANAPrlPrrc10 = mean(APRLPRRc10,3);
MEANADisc10 = mean(ADISc10,3);
MEANArhoc10 = mean(ARHOc10);

%%%%%%%%%%%%%%  collect std  %%%%%%%%%%%%%%%%%%%%%%%%%%%%%%%%%%%%%%%

STDTotalnumberc10 = std(TOTALNUMBERc10);
STDAveBefMsidesc10 = std(AVEBEFMSIDESc10);
STDStDBefMsidesc10 = std(STDBEFMSIDESc10);
STDMeansidenc10 = std(MEANSIDENc10);
STDStDeviationc10 = std(STDEVIATIONc10);
STDAveAfterMsidesc10 = std(AVEAFTERMSIDESc10);
STDStDAfterMsidesc10 = std(STDAFTERMSIDESc10);
STDDistribution4to9c10 = std(DISTRIBUTION4TO9c10);
STDAPlorPr0and4to9c10 = std(APLORPR0AND4TO9c10);
STDPlorPr4to9c10 = std(PLORPR4TO9c10);
STDProp10orlargerc10 = std(PROP10ORLARGERc10);
STDMaxEdgeNumberc10 = std(MAXEDGENUMBERc10);

STDTotalEc10 = std(TOTALEc10);
STDEdgeDatawithin12c10 = std(EDGEDATAWITHIN12c10,0,3);
STDPrEdgewithin12c10 = std(PREDGEWITHIN12c10,0,3);
STDPrEdge4to9c10 = std(PREDGE4TO9c10,0,3);
STDPrlPrrc10  = std(PRLPRRc10,0,3);
STDDisc10 = std(DISc10,0,3);
STDrhoc10 = std(RHOc10);

STDTotalAEc10 = std(TOTALAEc10);
STDPrOuterEdgec10 = std(PROUTEREDGEc10);
STDAEdgeDatawithin12c10 = std(AEDGEDATAWITHIN12c10,0,3);
STDPrAEdgewithin12c10 = std(PRAEDGEWITHIN12c10,0,3);
STDPrEdge0and4to9c10 = std(PREDGE0AND4TO9c10,0,3);
STDAPrlPrrc10 = std(APRLPRRc10,0,3);
STDADisc10 = std(ADISc10,0,3);
STDArhoc10 = std(ARHOc10);

%%%%%%%%%%%  storage  %%%%%%%%%%%%

A10 = {'MEANTotalnumberc10', 'MEANTotalEc10', 'MEANTotalAEc10', 'MEANPrOuterEdgec10', 'MEANAveBefMsidesc10', ...
    'MEANStDBefMsidesc10' , 'MEANMeansidenc10', 'MEANStDeviationc10',...
    'MEANAveAfterMsidesc10', 'MEANStDAfterMsidesc10',...
    'MEANMaxEdgeNumberc10', 'MEANrhoc10', 'MEANArhoc10';
MEANTotalnumberc10, MEANTotalEc10, MEANTotalAEc10, MEANPrOuterEdgec10, MEANAveBefMsidesc10,...
MEANStDBefMsidesc10, MEANMeansidenc10, MEANStDeviationc10,...
MEANAveAfterMsidesc10, MEANStDAfterMsidesc10, MEANMaxEdgeNumberc10, MEANrhoc10, MEANArhoc10};
xlswrite(filename, A10, 1);
xlswrite(filename, [MEANDistribution4to9c10,MEANProp10orlargerc10],...
    'MEANDistribution4to9 and larger');
xlswrite(filename, MEANAPlorPr0and4to9c10, 'MEANAPlorPr0and4to9c10');
xlswrite(filename, MEANPlorPr4to9c10, 'MEANPlorPr4to9c10');

xlswrite(filename, MEANEdgeDatawithin12c10, 'MEANEdgeDatawithin12c10');
xlswrite(filename, MEANPrEdgewithin12c10, 'MEANPrEdgewithin12c10');
xlswrite(filename, MEANPrEdge4to9c10, 'MEANPrEdge4to9c10');
xlswrite(filename, MEANPrlPrrc10, 'MEANPrlPrrc10');
xlswrite(filename, MEANDisc10, 'MEANDisc10');

xlswrite(filename, MEANAEdgeDatawithin12c10, 'MEANAEdgeDatawithin12c10');
xlswrite(filename, MEANPrAEdgewithin12c10, 'MEANPrAEdgewithin12c10');
xlswrite(filename, MEANPrEdge0and4to9c10, 'MEANPrEdge0and4to9c10');
xlswrite(filename, MEANAPrlPrrc10, 'MEANAPrlPrrc10');
xlswrite(filename, MEANADisc10, 'MEANADisc10');

movefile(filename,foldername);

%%%%%%%%%%%%%%%%%%%%%%%%%% std storage %%%%%%%%%%%%%%%%%%%%%%%%%%%%%%%%%

filename = ['c10 stds.xlsx']; 

B10 = {'STDTotalnumberc10', 'STDTotalEc10', 'STDTotalAEc10', 'STDPrOuterEdgec10', 'STDAveBefMsidesc10',...
    'STDStDBefMsidesc10', 'STDMeansidenc10', 'STDStDeviationc10',...
    'STDAveAfterMsidesc10', 'STDStDAfterMsidesc10', 'STDMaxEdgeNumberc10' 'STDrhoc10', 'STDArhoc10';    
STDTotalnumberc10, STDTotalEc10, STDTotalAEc10, STDPrOuterEdgec10, STDAveBefMsidesc10, STDStDBefMsidesc10,...
STDMeansidenc10, STDStDeviationc10, STDAveAfterMsidesc10, STDStDAfterMsidesc10,...
STDMaxEdgeNumberc10, STDrhoc10, STDArhoc10};
xlswrite(filename, B10, 1);
xlswrite(filename, [STDDistribution4to9c10,STDProp10orlargerc10],...
    'STDDistribution4to9 and larger');
xlswrite(filename, STDAPlorPr0and4to9c10, 'STDAPlorPr0and4to9c10');
xlswrite(filename, STDPlorPr4to9c10, 'STDPlorPr4to9c10');

xlswrite(filename, STDEdgeDatawithin12c10, 'STDEdgeDatawithin12c10');
xlswrite(filename, STDPrEdgewithin12c10, 'STDPrEdgewithin12c10');
xlswrite(filename, STDPrEdge4to9c10, 'STDPrEdge4to9c10');
xlswrite(filename, STDPrlPrrc10, 'STDPrlPrrc10');
xlswrite(filename, STDDisc10, 'STDDisc10');

xlswrite(filename, STDAEdgeDatawithin12c10, 'STDAEdgeDatawithin12c10');
xlswrite(filename, STDPrAEdgewithin12c10, 'STDPrAEdgewithin12c10');
xlswrite(filename, STDPrEdge0and4to9c10, 'STDPrEdge0and4to9c10');
xlswrite(filename, STDAPrlPrrc10, 'STDAPrlPrrc10');
xlswrite(filename, STDADisc10, 'STDADisc10');

movefile(filename,foldername);
end

%%%%%%%%%% after11 %%%%%%%%%%%%%
%%%%%%%%%% after11 %%%%%%%%%%%%%

if Cycle > 11
filename = ['c11 means.xlsx'];
MEANTotalnumberc11 = mean(TOTALNUMBERc11);
MEANAveBefMsidesc11 = mean(AVEBEFMSIDESc11);
MEANStDBefMsidesc11 = mean(STDBEFMSIDESc11);
MEANMeansidenc11 = mean(MEANSIDENc11);
MEANStDeviationc11 = mean(STDEVIATIONc11);
MEANAveAfterMsidesc11 = mean(AVEAFTERMSIDESc11);
MEANStDAfterMsidesc11 = mean(STDAFTERMSIDESc11);
MEANDistribution4to9c11 = mean(DISTRIBUTION4TO9c11);
MEANAPlorPr0and4to9c11 = mean(APLORPR0AND4TO9c11);
MEANPlorPr4to9c11 = mean(PLORPR4TO9c11);
MEANProp10orlargerc11 = mean(PROP10ORLARGERc11);
MEANMaxEdgeNumberc11 = mean(MAXEDGENUMBERc11);

MEANTotalEc11 = mean(TOTALEc11);
MEANEdgeDatawithin12c11 = mean(EDGEDATAWITHIN12c11,3);
MEANPrEdgewithin12c11 = mean(PREDGEWITHIN12c11,3);
MEANPrEdge4to9c11 = mean(PREDGE4TO9c11,3);
MEANPrlPrrc11  = mean(PRLPRRc11,3);
MEANDisc11 = mean(DISc11,3);
MEANrhoc11 = mean(RHOc11);

MEANTotalAEc11 = mean(TOTALAEc11);
MEANPrOuterEdgec11 = mean(PROUTEREDGEc11);
MEANAEdgeDatawithin12c11 = mean(AEDGEDATAWITHIN12c11,3);
MEANPrAEdgewithin12c11 = mean(PRAEDGEWITHIN12c11,3);
MEANPrEdge0and4to9c11 = mean(PREDGE0AND4TO9c11,3);
MEANAPrlPrrc11 = mean(APRLPRRc11,3);
MEANADisc11 = mean(ADISc11,3);
MEANArhoc11 = mean(ARHOc11);

%%%%%%%%%%%%%%  collect std  %%%%%%%%%%%%%%%%%%%%%%%%%%%%%%%%%%%%%%%

STDTotalnumberc11 = std(TOTALNUMBERc11);
STDAveBefMsidesc11 = std(AVEBEFMSIDESc11);
STDStDBefMsidesc11 = std(STDBEFMSIDESc11);
STDMeansidenc11 = std(MEANSIDENc11);
STDStDeviationc11 = std(STDEVIATIONc11);
STDAveAfterMsidesc11 = std(AVEAFTERMSIDESc11);
STDStDAfterMsidesc11 = std(STDAFTERMSIDESc11);
STDDistribution4to9c11 = std(DISTRIBUTION4TO9c11);
STDAPlorPr0and4to9c11 = std(APLORPR0AND4TO9c11);
STDPlorPr4to9c11 = std(PLORPR4TO9c11);
STDProp10orlargerc11 = std(PROP10ORLARGERc11);
STDMaxEdgeNumberc11 = std(MAXEDGENUMBERc11);

STDTotalEc11 = std(TOTALEc11);
STDEdgeDatawithin12c11 = std(EDGEDATAWITHIN12c11,0,3);
STDPrEdgewithin12c11 = std(PREDGEWITHIN12c11,0,3);
STDPrEdge4to9c11 = std(PREDGE4TO9c11,0,3);
STDPrlPrrc11  = std(PRLPRRc11,0,3);
STDDisc11 = std(DISc11,0,3);
STDrhoc11 = std(RHOc11);

STDTotalAEc11 = std(TOTALAEc11);
STDPrOuterEdgec11 = std(PROUTEREDGEc11);
STDAEdgeDatawithin12c11 = std(AEDGEDATAWITHIN12c11,0,3);
STDPrAEdgewithin12c11 = std(PRAEDGEWITHIN12c11,0,3);
STDPrEdge0and4to9c11 = std(PREDGE0AND4TO9c11,0,3);
STDAPrlPrrc11 = std(APRLPRRc11,0,3);
STDADisc11 = std(ADISc11,0,3);
STDArhoc11 = std(ARHOc11);

%%%%%%%%%%%  storage  %%%%%%%%%%%%

A11 = {'MEANTotalnumberc11', 'MEANTotalEc11', 'MEANTotalAEc11', 'MEANPrOuterEdgec11', 'MEANAveBefMsidesc11',...
    'MEANStDBefMsidesc11' , 'MEANMeansidenc11', 'MEANStDeviationc11',...
    'MEANAveAfterMsidesc11', 'MEANStDAfterMsidesc11', ...
    'MEANMaxEdgeNumberc11', 'MEANrhoc11', 'MEANArhoc11';
MEANTotalnumberc11, MEANTotalEc11, MEANTotalAEc11, MEANPrOuterEdgec11, MEANAveBefMsidesc11,...
MEANStDBefMsidesc11, MEANMeansidenc11, MEANStDeviationc11,...
MEANAveAfterMsidesc11, MEANStDAfterMsidesc11, MEANMaxEdgeNumberc11, MEANrhoc11, MEANArhoc11};
xlswrite(filename, A11, 1);
xlswrite(filename, [MEANDistribution4to9c11,MEANProp10orlargerc11],...
    'MEANDistribution4to9 and larger');
xlswrite(filename, MEANAPlorPr0and4to9c11, 'MEANAPlorPr0and4to9c11');
xlswrite(filename, MEANPlorPr4to9c11, 'MEANPlorPr4to9c11');

xlswrite(filename, MEANEdgeDatawithin12c11, 'MEANEdgeDatawithin12c11');
xlswrite(filename, MEANPrEdgewithin12c11, 'MEANPrEdgewithin12c11');
xlswrite(filename, MEANPrEdge4to9c11, 'MEANPrEdge4to9c11');
xlswrite(filename, MEANPrlPrrc11, 'MEANPrlPrrc11');
xlswrite(filename, MEANDisc11, 'MEANDisc11');

xlswrite(filename, MEANAEdgeDatawithin12c11, 'MEANAEdgeDatawithin12c11');
xlswrite(filename, MEANPrAEdgewithin12c11, 'MEANPrAEdgewithin12c11');
xlswrite(filename, MEANPrEdge0and4to9c11, 'MEANPrEdge0and4to9c11');
xlswrite(filename, MEANAPrlPrrc11, 'MEANAPrlPrrc11');
xlswrite(filename, MEANADisc11, 'MEANADisc11');

movefile(filename,foldername);

%%%%%%%%%%%%%%%%%%%%%%%%%% std storage %%%%%%%%%%%%%%%%%%%%%%%%%%%%%%%%%

filename = ['c11 stds.xlsx']; 

B11 = {'STDTotalnumberc11', 'STDTotalEc11', 'STDTotalAEc11', 'STDPrOuterEdgec11', 'STDAveBefMsidesc11',...
    'STDStDBefMsidesc11', 'STDMeansidenc11', 'STDStDeviationc11',...
    'STDAveAfterMsidesc11', 'STDStDAfterMsidesc11', 'STDMaxEdgeNumberc11', 'STDrhoc11', 'STDArhoc11';    
STDTotalnumberc11, STDTotalEc11, STDTotalAEc11, STDPrOuterEdgec11, STDAveBefMsidesc11, STDStDBefMsidesc11,...
STDMeansidenc11, STDStDeviationc11, STDAveAfterMsidesc11, STDStDAfterMsidesc11,...
STDMaxEdgeNumberc11, STDrhoc11, STDArhoc11};
xlswrite(filename, B11, 1);
xlswrite(filename, [STDDistribution4to9c11,STDProp10orlargerc11],...
    'STDDistribution4to9 and larger');
xlswrite(filename, STDAPlorPr0and4to9c11, 'STDAPlorPr0and4to9c11');
xlswrite(filename, STDPlorPr4to9c11, 'STDPlorPr4to9c11');

xlswrite(filename, STDEdgeDatawithin12c11, 'STDEdgeDatawithin12c11');
xlswrite(filename, STDPrEdgewithin12c11, 'STDPrEdgewithin12c11');
xlswrite(filename, STDPrEdge4to9c11, 'STDPrEdge4to9c11');
xlswrite(filename, STDPrlPrrc11, 'STDPrlPrrc11');
xlswrite(filename, STDDisc11, 'STDDisc11');

xlswrite(filename, STDAEdgeDatawithin12c11, 'STDAEdgeDatawithin12c11');
xlswrite(filename, STDPrAEdgewithin12c11, 'STDPrAEdgewithin12c11');
xlswrite(filename, STDPrEdge0and4to9c11, 'STDPrEdge0and4to9c11');
xlswrite(filename, STDAPrlPrrc11, 'STDAPrlPrrc11');
xlswrite(filename, STDADisc11, 'STDADisc11');

movefile(filename,foldername);
end

%%%%%%%%%%%%%%%%%%%%%%% save raw data %%%%%%%%%%%%%%%%%%%%%%%%%%%%%%%%%%%%

filename = 'rawdata.mat';
save(filename, 'TOTALNUMBER', 'AVEBEFMSIDES', 'STDBEFMSIDES', 'MEANSIDEN', 'STDEVIATION', ...
    'AVEAFTERMSIDES', 'STDAFTERMSIDES', 'DISTRIBUTION4TO9', 'APLORPR0AND4TO9', 'PLORPR4TO9', 'PROP10ORLARGER', 'MAXEDGENUMBER', ...
    'TOTALE', 'LR', 'PRLR', 'EDGEDATAWITHIN12', 'PREDGEWITHIN12', 'PREDGE4TO9', 'PRLPRR', 'DIS', 'RHO', ...
    'TOTALAE', 'ALR', 'PRALR', 'PROUTEREDGE', 'AEDGEDATAWITHIN12', 'PRAEDGEWITHIN12', 'PREDGE0AND4TO9', 'APRLPRR', 'ADIS', 'ARHO')
movefile(filename,foldername);

if Cycle > 9
filename = 'c9rawdata.mat';
save(filename, 'TOTALNUMBERc9', 'AVEBEFMSIDESc9', 'STDBEFMSIDESc9', 'MEANSIDENc9', 'STDEVIATIONc9', ...
    'AVEAFTERMSIDESc9', 'STDAFTERMSIDESc9', 'DISTRIBUTION4TO9c9', 'APLORPR0AND4TO9c9', 'PLORPR4TO9c9', 'PROP10ORLARGERc9', 'MAXEDGENUMBERc9', ...
    'TOTALEc9', 'LRc9', 'PRLRc9', 'EDGEDATAWITHIN12c9', 'PREDGEWITHIN12c9', 'PREDGE4TO9c9', 'PRLPRRc9', 'DISc9', 'RHOc9', ...
    'TOTALAEc9', 'ALRc9', 'PRALRc9', 'PROUTEREDGEc9', 'AEDGEDATAWITHIN12c9', 'PRAEDGEWITHIN12c9', 'PREDGE0AND4TO9c9', 'APRLPRRc9', 'ADISc9', 'ARHOc9')
movefile(filename,foldername);
end

if Cycle > 10
filename = 'c10rawdata.mat';
save(filename, 'TOTALNUMBERc10', 'AVEBEFMSIDESc10', 'STDBEFMSIDESc10', 'MEANSIDENc10', 'STDEVIATIONc10', ...
    'AVEAFTERMSIDESc10', 'STDAFTERMSIDESc10', 'DISTRIBUTION4TO9c10', 'APLORPR0AND4TO9c10', 'PLORPR4TO9c10', 'PROP10ORLARGERc10', 'MAXEDGENUMBERc10', ...
    'TOTALEc10', 'LRc10', 'PRLRc10', 'EDGEDATAWITHIN12c10', 'PREDGEWITHIN12c10', 'PREDGE4TO9c10', 'PRLPRRc10', 'DISc10', 'RHOc10', ...
    'TOTALAEc10', 'ALRc10', 'PRALRc10', 'PROUTEREDGEc10', 'AEDGEDATAWITHIN12c10', 'PRAEDGEWITHIN12c10', 'PREDGE0AND4TO9c10', 'APRLPRRc10', 'ADISc10', 'ARHOc10')
movefile(filename,foldername);
end

if Cycle > 11
filename = 'c11rawdata.mat';
save(filename, 'TOTALNUMBERc11', 'AVEBEFMSIDESc11', 'STDBEFMSIDESc11', 'MEANSIDENc11', 'STDEVIATIONc11', ...
    'AVEAFTERMSIDESc11', 'STDAFTERMSIDESc11', 'DISTRIBUTION4TO9c11', 'APLORPR0AND4TO9c11', 'PLORPR4TO9c11', 'PROP10ORLARGERc11', 'MAXEDGENUMBERc11', ...
    'TOTALEc11', 'LRc11', 'PRLRc11', 'EDGEDATAWITHIN12c11', 'PREDGEWITHIN12c11', 'PREDGE4TO9c11', 'PRLPRRc11', 'DISc11', 'RHOc11', ...
    'TOTALAEc11', 'ALRc11', 'PRALRc11', 'PROUTEREDGEc11', 'AEDGEDATAWITHIN12c11', 'PRAEDGEWITHIN12c11', 'PREDGE0AND4TO9c11', 'APRLPRRc11', 'ADISc11', 'ARHOc11')
movefile(filename,foldername);
end

%%%%%%%%%%%%%%%%%%%%%%%%%%%%%%%%%%%%%%%%%%%%%%%%%%%%%%%%%%%%%%%%%%%%%%%%%%
movefile(foldername,'Data');
