# Supplementary material for: Development of epithelial tissues: How are cleavage planes chosen?
Source: PLoS One. 2018 Nov 7;13(11):e0205834. doi: 10.1371/journal.pone.0205834 (PMC6221281; doi:10.1371/journal.pone.0205834)
Supplement: S1 File — (ZIP) [file pone.0205834.s003.zip › S1 File/initialN9.m]

%This is a function m-file for defing the neighborhood matrix N
%corresponding to the initial state S.
%
%Author: Ying Xin
%        Department of Mathematics
%        Ohio University
%        Athens, OH 45701
%        yx123812@ohio.edu
%
%Date: March 18, 2015
%Last modified: March 31, 2015 by Winfried Just
%               December 26, 2017 by Winfried Just

%Output: N

function y = initialN9
y = [0,1,1,1,1,1,1,1,1,1;
    1,0,1,0,0,0,0,0,0,1;
    1,1,0,1,0,0,0,0,0,0;
    1,0,1,0,1,0,0,0,0,0;
    1,0,0,1,0,1,0,0,0,0;
    1,0,0,0,1,0,1,0,0,0;
    1,0,0,0,0,1,0,1,0,0;
    1,0,0,0,0,0,1,0,1,0;
    1,0,0,0,0,0,0,1,0,1;
    1,1,0,0,0,0,0,0,1,0];
 %This defines the neighbourhood matrix of S9. If i and j are
 %neighbours, N(i,j) = N(j,i) = 1; if not, N(i,j) = N(j,i) = 0.
