# Supplementary material for: Development of epithelial tissues: How are cleavage planes chosen?
Source: PLoS One. 2018 Nov 7;13(11):e0205834. doi: 10.1371/journal.pone.0205834 (PMC6221281; doi:10.1371/journal.pone.0205834)
Supplement: S1 File — (ZIP) [file pone.0205834.s003.zip › S1 File/initialNm.m]

%This is a function m-file for defing the neighborhood matrix N
%corresponding to the initial state S.
%
%Author: Ying Xin
%        Department of Mathematics
%        Ohio University
%        Athens, OH 45701
%        yx123812@ohio.edu
%
%Date: March 18, 2015
%Modified: March 31, 2015 by Winfried Just
%          May 2, 2015 by Winfried Just


%Output: N

function y = initialNm
y = [0     0     1     1     1     0     0     0     1     1     0     0     0     0     1     1     0     0;
     0     0     0     1     1     1     1     0     0     0     0     0     1     0     0     0     0     1;
     1     0     0     1     0     1     0     1     1     0     0     0     0     0     0     0     1     0;
     1     1     1     0     1     1     0     0     0     0     0     0     0     0     0     0     0     0;
     1     1     0     1     0     0     1     0     0     0     0     1     0     1     0     1     0     0;
     0     1     1     1     0     0     0     1     0     0     1     0     1     0     0     0     0     0;
     0     1     0     0     1     0     0     0     0     0     0     0     0     1     0     0     0     1;
     0     0     1     0     0     1     0     0     0     0     1     0     0     0     0     0     1     0;
     1     0     1     0     0     0     0     0     0     1     0     0     0     0     0     0     1     0;
     1     0     0     0     0     0     0     0     1     0     0     0     0     0     1     0     0     0;
     0     0     0     0     0     1     0     1     0     0     0     0     1     0     0     0     0     0;
     0     0     0     0     1     0     0     0     0     0     0     0     0     1     0     1     0     0;
     0     1     0     0     0     1     0     0     0     0     1     0     0     0     0     0     0     1;
     0     0     0     0     1     0     1     0     0     0     0     1     0     0     0     0     0     0;
     1     0     0     0     0     0     0     0     0     1     0     0     0     0     0     1     0     0;
     1     0     0     0     1     0     0     0     0     0     0     1     0     0     1     0     0     0;
     0     0     1     0     0     0     0     1     1     0     0     0     0     0     0     0     0     0;
     0     1     0     0     0     0     1     0     0     0     0     0     1     0     0     0     0     0];
 %This defines the neighbourhood matrix of S. If i and j are
 %neighbours, N(i,j) = N(j,i) = 1; if not, N(i,j) = N(j,i) = 0.
 %A picture corresponding to this case can be found in the documentation.
