# Supplementary material for: Development of epithelial tissues: How are cleavage planes chosen?
Source: PLoS One. 2018 Nov 7;13(11):e0205834. doi: 10.1371/journal.pone.0205834 (PMC6221281; doi:10.1371/journal.pone.0205834)
Supplement: S1 File — (ZIP) [file pone.0205834.s003.zip › S1 File/initialS9.m]

%This is a function m-file for defining initial state S.
%
%Author: Ying Xin
%        Department of Mathematics
%        Ohio University
%        Athens, OH 45701
%        yx123812@ohio.edu
%
%Date: March 29, 2015
%Last modified: March 31, 2015 by Winfried Just

%Output: S

function y = initialS9
y = [9,0,0,0,0,0,0,0,0,0]; %this defines the initial state S.
                           %S(i) means the cell's label is i and has i sides.
