# Supplementary material for: Development of epithelial tissues: How are cleavage planes chosen?
Source: PLoS One. 2018 Nov 7;13(11):e0205834. doi: 10.1371/journal.pone.0205834 (PMC6221281; doi:10.1371/journal.pone.0205834)
Supplement: S1 File — (ZIP) [file pone.0205834.s003.zip › S1 File/initialSm.m]

%This is a function m-file for defining initial state S.
%
%Author: Ying Xin
%        Department of Mathematics
%        Ohio University
%        Athens, OH 45701
%        yx123812@ohio.edu
%
%Date: March 18, 2015
%Modified: March 31, 2015 by Winfried Just
%          May 2, 2015 by Winfried Just


%Output: S

function y = initialSm
y = [7,6,6,5,7,6,0,0,0,0,0,0,0,0,0,0,0,0]; 
%This defines the initial state S.
%S(i) is the number of sides of cell number i.
%Specifically, there are 6 cells, they have 7,6,6,5,7,6 sides respectively.  
%Other than that, among all their sides, 12 sides formed the outer edge,
%and thus, there are 12 "fake cells", represented by 12 zeros.
%A picture corresponding to this case can be found in the documentation.
                                            
