# Supplementary material for: Development of epithelial tissues: How are cleavage planes chosen?
Source: PLoS One. 2018 Nov 7;13(11):e0205834. doi: 10.1371/journal.pone.0205834 (PMC6221281; doi:10.1371/journal.pone.0205834)
Supplement: S1 File — (ZIP) [file pone.0205834.s003.zip › S1 File/PrI.m]

%This is a function m-file for defining the probability
%distribution of I which represents the # of path-sides (or path-cells)
%between the divided sides (or endcells).
%
%Author: Ying Xin
%        Department of Mathematics
%        Ohio University
%        Athens, OH 45701
%        yx123812@ohio.edu
%
%Date: March 30, 2015
%Modified: April 7, 2015 by Winfried Just
%          April 8, 2015 by Ying Xin
%          April 14, 2015 by Ying Xin
%          April 16, 2015 by Ying Xin
%          April 27, 2015 by Winfried Just
%          May 4, 2015 by Winfried Just
%          May 5, 2015 by Ying Xin
%          May 8, 2015 by Winfried Just
%          November 30, 2017 by Ying Xin (Moified Even-Binomial)
%          Dec 13, 2017 by Ying Xin
%          Dec 26, 2017 by Winfried Just
%
%Inputs: Choice1 -- represents the strategy of choosing side1 
%        Choice2 -- represents the type of probability distribution 
%                  that will be applied for choosing side2
%        smp -- parameter when Choice1 == 'OrthSmpN'
%        probB -- parameter when Choice2 == 'Even-Binomial'

%Output: A matrix whose ith row contains the specified
%        probability distribution of I for an i-sided cell.

%Uses: probbeta.m

function y = PrI(Choice1, Choice2, smp, probB)

option = [Choice1, Choice2];

%Choose size of output matrix ProbI. 
%Allow for possible numbers of sides of
%cells that are likely created in a simulation. 
%The anticipated upper bound may depend on the input variable option.
%Rows 1, 2, 3 of this matrix wil never be used in calculations,
%but are included for easier bookeeping and improved readability 
%of the code. 
switch option
    
    case {['LaN','Binomial'], ['LaN','Even-Binomial']}
        ProbI = zeros(200);
    
    case {['LaN','random'], ['SmN','unevensplit'],['RandN','unevensplit'],['OrthSmN','unevensplit'],...
            ['OrthLaN','unevensplit'],['OrthRandN','unevensplit'],['OrthSmpN','unevensplit'],...
            ['OrthBornSmN','unevensplit'],['OrthBornLaN','unevensplit'],['LaN','unevensplit']}
        ProbI = zeros(5000);
        
    otherwise
        ProbI = zeros(80);
        
end
    
 ProbIE = zeros(80);
 ProbIB = zeros(80); %prepare for the 'Even-Binomial' case
  
switch Choice2
   
    case 'evensplit' 
    
    %Divide cell as evenly as possible
    
         for i = 1:length(ProbI)
             if mod(i,2)==0 & i>=4
                 ProbI(i,i/2-1) = 1;
             elseif mod(i,2)==1 & i>=5
                 ProbI(i,(i-1)/2-1) = 1;
             end
         end
    
    case 'rotNorm'     
    
    %Here we assume that the axis of division would divide the cell 
    %perfectly evenly if there were no perturbation.
    %If there is a perturbation, the axis will rotate by an angle beta. 
    %It is assumed here that the probability distribution of beta  
    %is Gaussian, with mean 0 and standard deviation that is 
    %controlled by the global input parameter stdev.
    
        ProbI(4,1) = 1;
        ProbI(5,1) = 1;
        for i = 6:length(ProbI)
            if mod(i,2)==1
                gI = ((i-1)/2)-1; %Possible number of edges between the
                                  %chosen sides - 1
                for u = 0:(gI-1) %Here u ranges over all possible numbers
                                 %of edges between the chosen sides - 1,
                                 %in the definition of ProbI we will need 
                                 %to count from the side that gives the 
                                 %most even split
                    ProbI(i,gI-u) = 2*(probbeta(pi*(u+1)/i)-probbeta(pi*u/i));
                end
                Adja = sum(ProbI(i,:));%We need to adjust probability
                                          %for excluded choices of I 
                ProbI(i,:) = ProbI(i,:)/Adja;
            else
                gI = (i/2)-1;
                for u = 1:(gI-1)
                    ProbI(i,gI-u) = 2*(probbeta(pi*(2*u+1)/(2*i))-probbeta(pi*(2*u-1)/(2*i)));
                end
                ProbI(i,gI) = 2*(probbeta(pi/(2*i))-probbeta(0));
                Adja = sum(ProbI(i,:)); %Adjusted sum of probabilities
                ProbI(i,:) = ProbI(i,:)/Adja;
            end
        end
    
    case 'rotTanNorm'    
        
    %Here we assume that the axis of division would divide the cell 
    %perfectly evenly if there were no perturbation.
    %If there is a perturbation, the axis will rotate by an angle beta. 
    %It is assumed here that the probability distribution of tan(beta) 
    %is Gaussian, with mean 0 and standard deviation that is 
    %controlled by the global input parameter stdev
        
        ProbI(4,1) = 1;
        ProbI(5,1) = 1;
        for i = 6:length(ProbI)
            if mod(i,2)==1
                gI = ((i-1)/2)-1; %Marks the axis of perfectly even split
                                  %It is the possible number of edges
                                  %between the chosen sides - 1
                
                for u = 0:(gI-1) %Here u ranges over all possible numbers
                                 %of edges between the chosen sides - 1,
                                 %in the definition of ProbI we will need 
                                 %to count from the side that gives the 
                                 %most even split
                    ProbI(i,gI-u) = 2*(probbeta(tan(pi*(u+1)/i))-probbeta(tan(pi*u/i)));
                end
                Adja = sum(ProbI(i,:)); %We need to adjust probability
                                          %for excluded choices of I 
                ProbI(i,:) = ProbI(i,:)/Adja;
            else
                gI = (i/2)-1;
                for u = 1:(gI-1)
                    ProbI(i,gI-u) = 2*(probbeta(tan(pi*(2*u+1)/(2*i)))-probbeta(tan(pi*(2*u-1)/(2*i))));
                end
                ProbI(i,gI) = 2*(probbeta(tan(pi/(2*i)))-probbeta(0));
                Adja = sum(ProbI(i,:)); %Adjusted sum of probabilities
                ProbI(i,:) = ProbI(i,:)/Adja; 
            end
        end
    
    case 'random'    
   
      %Assume that side2 is chosen randomly while the case I=0 is excluded.
         ProbI(4,1) = 1;
         ProbI(5,1) = 1;
         for i = 6:length(ProbI)
             if mod(i,2)==0 
                 ProbI(i,(i/2)-1) = 1/(i-3);
                 for u = 1:((i/2)-2)
                     ProbI(i,u) = 2/(i-3);
                 end    
             elseif mod(i,2)==1 
                 for u = 1:((i-1)/2-1)
                     ProbI(i,u) = 2/(i-3);
                 end    
             end
         end
    
    case 'unevensplit'      
   
   %Assume that the cell will be divided as unevenly as possibe.
        
        ProbI(4:length(ProbI),1) = 1;
        
    
    case 'Binomial'
        
    %Side2 is chosen according to a binomial distribution from all edges 
    %not adjacent to side1. The distribution corresponds to the number of
    %successes (ranging from 0 to i-4 in i-4 independent trials 
    %with probability of success 0.5 in each trail.
 
        ProbI(4,1) = 1;
        ProbI(5,1) = 1;
        for i = 6:length(ProbI)
           if mod(i,2) == 1
               gI = ((i-1)/2)-1;
               for u = 1:gI
                   ProbI(i,u) = 2*nchoosek(i-4,u-1)*(1/2)^(i-4);
               end    
           else
               gI = (i/2)-1;
               for u = 1:gI-1
                   ProbI(i,u) = 2*nchoosek(i-4,u-1)*(1/2)^(i-4);
               end
               ProbI(i,gI) = 1-sum(ProbI(i,:));
           end
        end
     
    case 'Even-Binomial'
        
    %With probability 1-probB, side2 is chosen such that a cell is divided as 
    %evenly as possible;  with probability probB, side2 is chosen according
    %to a binomial distribution from all edges not adjacent to side1.
     
    
    %Define auxiliary matrix for 'evensplit'           
            for i = 1:length(ProbIE)
                if mod(i,2)==0 & i>=4
                    ProbIE(i,i/2-1) = 1;
                elseif mod(i,2)==1 & i>=5
                    ProbIE(i,(i-1)/2-1) = 1;
                end
            end
            
        
    %Define auxiliary matrix for 'Binomial'        
            ProbIB(4,1) = 1;
            ProbIB(5,1) = 1;
            for i = 6:length(ProbIB)
               if mod(i,2) == 1
                   gI = ((i-1)/2)-1;
                   for u = 1:gI
                       ProbIB(i,u) = 2*nchoosek(i-4,u-1)*(1/2)^(i-4);
                   end    
               else
                   gI = (i/2)-1;
                   for u = 1:gI-1
                       ProbIB(i,u) = 2*nchoosek(i-4,u-1)*(1/2)^(i-4);
                   end
                   ProbIB(i,gI) = 1-sum(ProbIB(i,:));
               end
            end
     
     %Compute ProbI as a weighted average of the auxiliary matrices
            ProbI = (1-probB)*ProbIE + probB*ProbIB;
                
            
        end
                       
%end
        
y = ProbI;
 
