# Supplementary material for: Development of epithelial tissues: How are cleavage planes chosen?
Source: PLoS One. 2018 Nov 7;13(11):e0205834. doi: 10.1371/journal.pone.0205834 (PMC6221281; doi:10.1371/journal.pone.0205834)
Supplement: S1 File — (ZIP) [file pone.0205834.s003.zip › S1 File/probbeta.m]

%This is a function m-file calculating the value of c.d.f of Gaussian
%distribution at (x).
%
%Author: Ying Xin
%        Department of Mathematics
%        Ohio University
%        Athens, OH 45701
%        yx123812@ohio.edu
%
%Date: March 24, 2015
%Last modified: March 29, 2015 by Winfried Just
%               April 27, 2015 by Winfried Just

%Input: x 
%Output: probbeta(x)

function y = probbeta(x)
global stdbeta;
y = normcdf(x,0,stdbeta);
