# Supplementary material for: Development of epithelial tissues: How are cleavage planes chosen?
Source: PLoS One. 2018 Nov 7;13(11):e0205834. doi: 10.1371/journal.pone.0205834 (PMC6221281; doi:10.1371/journal.pone.0205834)
Supplement: S1 File — (ZIP) [file pone.0205834.s003.zip › S1 File/rank_folders.m]

% Rank the folders in ``Data" according to the number in ``Chi2.xlsx",
% Sheet2,
% cell "Ck" from the smallest to the largest. 

% Author: Ying Xin, Ohio University.  
%         Email: yx123812@ohio.edu

% Last modified date: 7/28/2016 Ying Xin
%                     8/15/2016 (comments by WJ) 
%                     8/15/2016 Ying Xin
%                     12/5/2017 Ying Xin
%                     12/31/2017 Winfried Just 

% Output: A cell matrix: "sortedfoldernameCk", where  k = 2,3,4,5,6

% Syntax: This file needs to be saved and called in the parent folder 
%         of the folder "Data".
%         To specify the value of k, one needs to change the cell index
%         in the strings 'C*' in lines 41 and 49 to 'Ck'
%         For example, if we want to sort the files according to the numbers
%         in the cell "C3", then: Ck = xlsread(filename,'Sheet2','C3'); 

folders = dir('Data');
foldernames = {folders.name};
foldernames = foldernames(3:end); %Numbering starts here with 3
                                  %because the "foldernames" start at the 
                                  %3rd column, with column 1 and 2 being 
                                  %`.' and '..'
numberoffolders = size(foldernames);
rowholder = zeros(1,numberoffolders(2));
rowholder = num2cell(rowholder);
foldernameCk = [foldernames; rowholder];
% get a 2*numberoffolders cell matrix, where the first row stores the
% folder names and the second row are zeros.
directory = 'Data'; 
for i = 1:numberoffolders(2)
    foldername = foldernameCk(1,i);
    foldername = foldername{1};  % convert the folder name from a cell into a string
    findfolder = [directory,'\',foldername];
    filename = [findfolder,'\','Chi2.xlsx'];
    Ck = xlsread(filename,'Sheet2','C6'); % Ck is the wanted number.
    foldernameCk(2,i) = num2cell(Ck); % put Ck in the proper entry as a cell.
end
% the second row now stores the Ck values corresponding to each folder as
% cells.

[foldername Ck] = sort([foldernameCk{2,:}]);
sortedfoldernameCk = foldernameCk(:,Ck);
xlswrite('ranked according to C6.xlsx',sortedfoldernameCk')
% To save the results, just click "save workspace" and name it whatever
% makes sense to the user.  
