# Supplementary material for: Development of epithelial tissues: How are cleavage planes chosen?
Source: PLoS One. 2018 Nov 7;13(11):e0205834. doi: 10.1371/journal.pone.0205834 (PMC6221281; doi:10.1371/journal.pone.0205834)
Supplement: S1 File — (ZIP) [file pone.0205834.s003.zip › S1 File/RunChi2Alltogether.m]

% Calculate the \chi^2 statistic in each of the files in the folder "Data" 
% and create a file named "Chi2.xlsx" in each of them.

% Author: Ying Xin, Ohio University
%         Email: yx123812@ohio.edu
%
% Last modified date: 8/9/2016 Ying Xin
%                     12/31/2017 Winfried Just

% Syntax: This file needs to be saved and called in the parent folder 
%         of the folder "Data".

Blue = [0.0236, 0.2625, 0.4653, 0.2103, 0.0355, 0.0028];%best fit data from the literature

DFr = [0.0295, 0.2790, 0.4572, 0.2012, 0.0318, 0.0014];
HFr = [0.0266, 0.2641, 0.4618, 0.2076, 0.0382, 0.0017];
XFr = [0.0381, 0.2902, 0.4291, 0.1817, 0.0495, 0.0076];
CFr = [0.02, 0.251, 0.474, 0.224, 0.03, 0.001];
AFr = [0.0281, 0.2653, 0.4796, 0.1888, 0.0383, 0.000001];%empirical data


folders = dir('Data');
foldernames = {folders.name};
foldernames = foldernames(3:end); %create a cell vector with all the 
                                  %folders' names in the big folder "Data"
numberoffolders = size(foldernames); %count the number of folders in "Data"
 


for i = 1:numberoffolders(2)
    foldername = foldernames(i)
    foldername = foldername{1};  % convert the folder name from a cell into a string
    directory = 'Data';
    findfolder = [directory,'\',foldername];
    SFr = xlsread([findfolder,'\','means.xlsx'], 'MEANDistribution4to9 and larger'); 
    SFr = SFr(1:6);
    SFrc11 = xlsread([findfolder,'\','c11 means.xlsx'], 'MEANDistribution4to9 and larger');
    SFrc11 = SFrc11(1:6);
    SFrc10 = xlsread([findfolder,'\','c10 means.xlsx'], 'MEANDistribution4to9 and larger');
    SFrc10 = SFrc10(1:6);
    SFrc9 = xlsread([findfolder,'\','c9 means.xlsx'], 'MEANDistribution4to9 and larger');
    SFrc9 = SFrc11(1:6);
    %get the distribution data from the simulations

    %Drosophila:
    DChi2B = sum(((Blue-DFr).^2)./DFr); %\chi^2 statistic for the 
                                        %literature's best fitted data
    DChi2 = sum(((SFr-DFr).^2)./DFr); %\chi^2 statistic for simulation data
    DChi2c11 = sum(((SFrc11-DFr).^2)./DFr); %\chi^2 statistic for simulation 
                                            %data at the end of the 11th cycle
    %denominator: empirical data

    BChi2D = sum(((Blue-DFr).^2)./Blue);%\chi^2 statistic for the 
                                        %literature's best fitted data
    SChi2D = sum(((SFr-DFr).^2)./SFr);%\chi^2 statistic for simulation data
    SChi2c11D = sum(((SFrc11-DFr).^2)./SFrc11);%\chi^2 statistic for 
                                               %simulation data at the end 
                                               %of the 11th cycle
   %denominator: simulation data

    %Hydra:
    HChi2B = sum(((Blue-HFr).^2)./HFr);%\chi^2 statistic for the literature's
                                       %best fitted data
    HChi2 = sum(((SFr-HFr).^2)./HFr);%\chi^2 statistic for simulation data
    HChi2c9 = sum(((SFrc9-HFr).^2)./HFr);%\chi^2 statistic for simulation 
                                         %data at the end of the 11th cycle
    %denominator: empirical data

    BChi2H = sum(((Blue-HFr).^2)./Blue);%\chi^2 statistic for the literature best fitted data
    SChi2H = sum(((SFr-HFr).^2)./SFr);%\chi^2 statistic for simulation data
    SChi2c9H = sum(((SFrc9-HFr).^2)./SFrc9);%\chi^2 statistic for simulation data at the end of the 11th cycle
    %denominator: simulation data

    %Xenopus:
    XChi2B = sum(((Blue-XFr).^2)./XFr);%\chi^2 statistic for the literature's
                                       %best fitted data
    XChi2 = sum(((SFr-XFr).^2)./XFr);%\chi^2 statistic for simulation data
    XChi2c10 = sum(((SFrc10-XFr).^2)./XFr);%\chi^2 statistic for simulation 
                                           %data at the end of the 11th cycle
    %denominator: empirical data

    BChi2X = sum(((Blue-XFr).^2)./Blue);%\chi^2 statistic for the literature's 
                                        %best fitted data
    SChi2X = sum(((SFr-XFr).^2)./SFr);%\chi^2 statistic for simulation data
    SChi2c10X = sum(((SFrc10-XFr).^2)./SFrc10);%\chi^2 statistic for 
                                               %simulation data at the end 
                                               %of the 11th cycle
    %denominator: simulation data

    %Cucumber:
    CChi2B = sum(((Blue-CFr).^2)./CFr);%\chi^2 statistic for the literature's 
                                       %best fitted data
    CChi2 = sum(((SFr-CFr).^2)./CFr);%\chi^2 statistic for simulation data
    CChi2c10 = sum(((SFrc10-CFr).^2)./CFr);%\chi^2 statistic for simulation 
                                           %data at the end of the 11th cycle
    %denominator: empirical data

    BChi2C = sum(((Blue-CFr).^2)./Blue);%\chi^2 statistic for the literature's
                                        %best fitted data
    SChi2C = sum(((SFr-CFr).^2)./SFr);%\chi^2 statistic for simulation data
    SChi2c10C = sum(((SFrc10-CFr).^2)./SFrc10);%\chi^2 statistic for 
                                               %simulation data at the end 
                                               %of the 11th cycle
    %denominator: simulation data

    %Anagallis:
    AChi2B = sum(((Blue-AFr).^2)./AFr);%\chi^2 statistic for the literature's 
                                       %best fitted data
    AChi2 = sum(((SFr-AFr).^2)./AFr);%\chi^2 statistic for simulation data
    AChi2c9 = sum(((SFrc9-AFr).^2)./AFr);%\chi^2 statistic for simulation 
                                         %data at the end of the 11th cycle
    %denominator: empirical data

    BChi2A = sum(((Blue-AFr).^2)./Blue);%\chi^2 statistic for the literature's 
                                        %best fitted data
    SChi2A = sum(((SFr-AFr).^2)./SFr);%\chi^2 statistic for simulation data
    SChi2c9A = sum(((SFrc9-AFr).^2)./SFrc9);%\chi^2 statistic for simulation
                                            %data at the end of the 11th cycle
    %denominator: simulation data


    filename = ['Chi2.xlsx']; 
    Chi2St = {'Chi2', 'Blue', 'cycle=12', 'cycle<12', 'cycle';
    'Drosophila',DChi2B, DChi2, DChi2c11 , 11;
    'Hydra', HChi2B, HChi2, HChi2c9, 9;
    'Xenopus', XChi2B, XChi2, XChi2c10, 10;
    'Cucumber',CChi2B, CChi2, CChi2c10, 10;
    'Anagallis', AChi2B, AChi2, AChi2c9, 9} %create a table of the 
                                            %\chi^2 statistic values 
     %(calculated with empirical data being the denominator)

    SChi2St = {'Chi2', 'Blue', 'cycle=12', 'cycle<12', 'cycle';
    'Drosophila',BChi2D, SChi2D, SChi2c11D , 11;
    'Hydra', BChi2H, SChi2H, SChi2c9H, 9;
    'Xenopus', BChi2X, SChi2X, SChi2c10X, 10;
    'Cucumber',BChi2C, SChi2C, SChi2c10C, 10;
    'Anagallis', BChi2A, SChi2A, SChi2c9A, 9}%create a table of the 
                                             %\chi^2 statistic values 
    %(calculated with simulation data being the denominator)

    xlswrite(filename, Chi2St, 1); %put the first table in Sheet1
    xlswrite(filename, SChi2St, 2); %put the second table in Sheet2
    movefile(filename,findfolder); %move the file ``Chi2.xlsx" cotaining 
                                   %the tables above back to the 
                                   %corresponding folder
    
end
