# Supplementary material for: Development of epithelial tissues: How are cleavage planes chosen?
Source: PLoS One. 2018 Nov 7;13(11):e0205834. doi: 10.1371/journal.pone.0205834 (PMC6221281; doi:10.1371/journal.pone.0205834)
Supplement: S1 File — (ZIP) [file pone.0205834.s003.zip › S1 File/SetParam.m]

%File SetParam

%Author: Winfried Just
%        Department of Mathematics
%        Ohio University
%        Athens, OH 45701
%        mathjust@gmail.com

%Last modified: Ying Xin, April 14, 2015
%               Ying Xin, April 16, 2015
%               Winfried Just, April 28, 2015
%               Winfried Just, May 4, 2015
%               Ying Xin, Dec 13, 2017
%               Winfried Just, Dec 26, 2017

%Purpose: Lets user choose parameters for the cell side model

% Parameters: 
% DivisionOrder: The option for the division order
% InitialSides: The number of sides of the initial cell
% Choice1: The option for the choice of side 1
% Choice2: The option for the choice of side 2
% Cycle: The number of cell division cycles 
% stdbeta: The standard deviation for probability distributions
% Batchnumber: The number of experiments per batch
% smp: For Choice2, when 'OrthSmpN' is applied, between two sister cells, 
%      the one that is secondly divided will have two such sides, and we 
%      choose the one it shares with the niece who has fewer sides than the 
%      other (if its two nieces have the same number of sides, than choose 
%      the one who keeps the label of their mother) with probability smp.
%      
%probB: When 'Even-Binomial' is
%       applied for choosing side2, then with probability 1-probB, 
%       side2 is chosen such that a cell is divided as evenly as possible;  
%       with probability probB, side2 is chosen according to a binomial 
%       distribution from all edges not adjacent to side1.

format compact
clc %Clear the command window
clear %Clear the workspace

%Make all parameters global variables
global DivisionOrder InitialSides Choice1 Choice2  Cycle stdbeta Batchnumber smp probB;

% Default parameters
DivisionOrder = 'Random';
InitialSides = 7;
Choice1 = 'OrthSmpN';
Choice2 = 'Even-Binomial';
Cycle = 12; 
stdbeta = 0.05; 
Batchnumber = 100;
smp = 0.2;
probB = 0.75;
% Display options for the string parameters to the screen
disp('Options for DivisionOrder:')
disp('Strict, Random')
disp('')
disp('Options for InitialSides:')
disp('4, 5, 6, 7, 8, 9, 766576')
disp('Warning: Do not use 766576 with large value of Cycle')
disp('')
disp('Options for Choice1:')
disp('LaN, SmN, RandN, OrthSmN, OrthLaN, OrthRandN, OrthSmpN, OrthBornSmN, OrthBornLaN')
disp('')

disp('Options for Choice2:')
disp('evensplit, rotTanNorm, rotNorm, random, unevensplit, Binomial, Even-Binomial')
disp('')

name = 'Model paremeters';
values = {'DivisionOrder','InitialSides','Choice1','Choice2','Cycle', ...
          'stdbeta','Batchnumber','smp','probB'};
default = {DivisionOrder,num2str(InitialSides),Choice1,Choice2, ...
     num2str(Cycle),num2str(stdbeta),num2str(Batchnumber),num2str(smp),num2str(probB)};
var = inputdlg(values,name,1,default);


% Set the user-defined global parameters
DivisionOrder = var{1}
InitialSides = str2num(var{2})
Choice1 = var{3}
Choice2 = var{4}
Cycle = str2num(var{5}) 
stdbeta = str2num(var{6}) 
Batchnumber = str2num(var{7})
smp = str2num(var{8})
probB = str2num(var{9})
