# Supplementary material for: Development of epithelial tissues: How are cleavage planes chosen?
Source: PLoS One. 2018 Nov 7;13(11):e0205834. doi: 10.1371/journal.pone.0205834 (PMC6221281; doi:10.1371/journal.pone.0205834)
Supplement: S2 File — (XLSX) [file pone.0205834.s004.xlsx]

## Sheet: Even Binomial
						EVEN - BINOMIAL
# cell sides	smp = 0.05						# cell sides	smp=0.55
1	0	0	0	0	0		1	0	0	0	0	0
2	0	0	0	0	0		2	0	0	0	0	0
3	0	0	0	0	0		3	0	0	0	0	0
4	1	0	0	0	0		4	1	0	0	0	0
5	1	0	0	0	0		5	1	0	0	0	0
6	0.025	0.975	0	0	0		6	0.275	0.725	0	0	0
7	0.0125	0.9875	0	0	0		7	0.1375	0.8625	0	0	0
8	0.00625	0.025	0.96875	0	0		8	0.06875	0.275	0.65625	0	0
9	0.003125	0.015625	0.98125	0	0		9	0.034375	0.171875	0.79375	0	0
10	0.0015625	0.009375	0.0234375	0.965625	0		10	0.0171875	0.103125	0.257812	0.621875	0
11	0.00078125	0.00546875	0.0164063	0.977344	0		11	0.00859375	0.0601563	0.180469	0.750781	0
12	0.000390625	0.003125	0.0109375	0.021875	0.963672		12	0.00429688	0.034375	0.120313	0.240625	0.600391
# cell sides	smp = 0.1						# cell sides	smp = 0.6
1	0	0	0	0	0		1	0	0	0	0	0
2	0	0	0	0	0		2	0	0	0	0	0
3	0	0	0	0	0		3	0	0	0	0	0
4	1	0	0	0	0		4	1	0	0	0	0
5	1	0	0	0	0		5	1	0	0	0	0
6	0.05	0.95	0	0	0		6	0.3	0.7	0	0	0
7	0.025	0.975	0	0	0		7	0.15	0.85	0	0	0
8	0.0125	0.05	0.9375	0	0		8	0.075	0.3	0.625	0	0
9	0.00625	0.03125	0.9625	0	0		9	0.0375	0.1875	0.775	0	0
10	0.003125	0.01875	0.046875	0.93125	0		10	0.01875	0.1125	0.28125	0.5875	0
11	0.0015625	0.0109375	0.0328125	0.954688	0		11	0.009375	0.065625	0.196875	0.728125	0
12	0.00078125	0.00625	0.021875	0.04375	0.927344		12	0.0046875	0.0375	0.13125	0.2625	0.564063
# cell sides	smp = 0.15						# cell sides	smp = 0.65
1	0	0	0	0	0		1	0	0	0	0	0
2	0	0	0	0	0		2	0	0	0	0	0
3	0	0	0	0	0		3	0	0	0	0	0
4	1	0	0	0	0		4	1	0	0	0	0
5	1	0	0	0	0		5	1	0	0	0	0
6	0.075	0.925	0	0	0		6	0.325	0.675	0	0	0
7	0.0375	0.9625	0	0	0		7	0.1625	0.8375	0	0	0
8	0.01875	0.075	0.90625	0	0		8	0.08125	0.325	0.59375	0	0
9	0.009375	0.046875	0.94375	0	0		9	0.040625	0.203125	0.75625	0	0
10	0.0046875	0.028125	0.0703125	0.896875	0		10	0.0203125	0.121875	0.304688	0.553125	0
11	0.00234375	0.0164063	0.0492187	0.932031	0		11	0.0101563	0.0710937	0.213281	0.705469	0
12	0.00117187	0.009375	0.0328125	0.065625	0.891016		12	0.00507813	0.040625	0.142187	0.284375	0.527734
# cell sides	smp = 0.2						# cell sides	smp = 0.7
1	0	0	0	0	0		1	0	0	0	0	0
2	0	0	0	0	0		2	0	0	0	0	0
3	0	0	0	0	0		3	0	0	0	0	0
4	1	0	0	0	0		4	1	0	0	0	0
5	1	0	0	0	0		5	1	0	0	0	0
6	0.1	0.9	0	0	0		6	0.35	0.65	0	0	0
7	0.05	0.95	0	0	0		7	0.175	0.825	0	0	0
8	0.025	0.1	0.875	0	0		8	0.0875	0.35	0.5625	0	0
9	0.0125	0.0625	0.925	0	0		9	0.04375	0.21875	0.7375	0	0
10	0.00625	0.0375	0.09375	0.8625	0		10	0.021875	0.13125	0.328125	0.51875	0
11	0.003125	0.021875	0.065625	0.909375	0		11	0.0109375	0.0765625	0.229687	0.682813	0
12	0.0015625	0.0125	0.04375	0.0875	0.854688		12	0.00546875	0.04375	0.153125	0.30625	0.491406
# cell sides	smp = 0.25						# cell sides	smp = 0.75
1	0	0	0	0	0		1	0	0	0	0	0
2	0	0	0	0	0		2	0	0	0	0	0
3	0	0	0	0	0		3	0	0	0	0	0
4	1	0	0	0	0		4	1	0	0	0	0
5	1	0	0	0	0		5	1	0	0	0	0
6	0.125	0.875	0	0	0		6	0.375	0.625	0	0	0
7	0.0625	0.9375	0	0	0		7	0.1875	0.8125	0	0	0
8	0.03125	0.125	0.84375	0	0		8	0.09375	0.375	0.53125	0	0
9	0.015625	0.078125	0.90625	0	0		9	0.046875	0.234375	0.71875	0	0
10	0.0078125	0.046875	0.117188	0.828125	0		10	0.0234375	0.140625	0.351562	0.484375	0
11	0.00390625	0.0273438	0.0820312	0.886719	0		11	0.0117188	0.0820312	0.246094	0.660156	0
12	0.00195312	0.015625	0.0546875	0.109375	0.818359		12	0.00585938	0.046875	0.164062	0.328125	0.455078
# cell sides	smp = 0.3						# cell sides	smp = 0.8
1	0	0	0	0	0		1	0	0	0	0	0
2	0	0	0	0	0		2	0	0	0	0	0
3	0	0	0	0	0		3	0	0	0	0	0
4	1	0	0	0	0		4	1	0	0	0	0
5	1	0	0	0	0		5	1	0	0	0	0
6	0.15	0.85	0	0	0		6	0.4	0.6	0	0	0
7	0.075	0.925	0	0	0		7	0.2	0.8	0	0	0
8	0.0375	0.15	0.8125	0	0		8	0.1	0.4	0.5	0	0
9	0.01875	0.09375	0.8875	0	0		9	0.05	0.25	0.7	0	0
10	0.009375	0.05625	0.140625	0.79375	0		10	0.025	0.15	0.375	0.45	0
11	0.0046875	0.0328125	0.0984375	0.864062	0		11	0.0125	0.0875	0.2625	0.6375	0
12	0.00234375	0.01875	0.065625	0.13125	0.782031		12	0.00625	0.05	0.175	0.35	0.41875
# cell sides	smp = 0.35						# cell sides	smp = 0.85
1	0	0	0	0	0		1	0	0	0	0	0
2	0	0	0	0	0		2	0	0	0	0	0
3	0	0	0	0	0		3	0	0	0	0	0
4	1	0	0	0	0		4	1	0	0	0	0
5	1	0	0	0	0		5	1	0	0	0	0
6	0.175	0.825	0	0	0		6	0.425	0.575	0	0	0
7	0.0875	0.9125	0	0	0		7	0.2125	0.7875	0	0	0
8	0.04375	0.175	0.78125	0	0		8	0.10625	0.425	0.46875	0	0
9	0.021875	0.109375	0.86875	0	0		9	0.053125	0.265625	0.68125	0	0
10	0.0109375	0.065625	0.164062	0.759375	0		10	0.0265625	0.159375	0.398438	0.415625	0
11	0.00546875	0.0382813	0.114844	0.841406	0		11	0.0132812	0.0929688	0.278906	0.614844	0
12	0.00273437	0.021875	0.0765625	0.153125	0.745703		12	0.00664062	0.053125	0.185938	0.371875	0.382422
# cell sides	smp = 0.4						# cell sides	smp = 0.9
1	0	0	0	0	0		1	0	0	0	0	0
2	0	0	0	0	0		2	0	0	0	0	0
3	0	0	0	0	0		3	0	0	0	0	0
4	1	0	0	0	0		4	1	0	0	0	0
5	1	0	0	0	0		5	1	0	0	0	0
6	0.2	0.8	0	0	0		6	0.45	0.55	0	0	0
7	0.1	0.9	0	0	0		7	0.225	0.775	0	0	0
8	0.05	0.2	0.75	0	0		8	0.1125	0.45	0.4375	0	0
9	0.025	0.125	0.85	0	0		9	0.05625	0.28125	0.6625	0	0
10	0.0125	0.075	0.1875	0.725	0		10	0.028125	0.16875	0.421875	0.38125	0
11	0.00625	0.04375	0.13125	0.81875	0		11	0.0140625	0.0984375	0.295312	0.592187	0
12	0.003125	0.025	0.0875	0.175	0.709375		12	0.00703125	0.05625	0.196875	0.39375	0.346094
# cell sides	smp = 0.45						# cell sides	smp = 0.95
1	0	0	0	0	0		1	0	0	0	0	0
2	0	0	0	0	0		2	0	0	0	0	0
3	0	0	0	0	0		3	0	0	0	0	0
4	1	0	0	0	0		4	1	0	0	0	0
5	1	0	0	0	0		5	1	0	0	0	0
6	0.225	0.775	0	0	0		6	0.475	0.525	0	0	0
7	0.1125	0.8875	0	0	0		7	0.2375	0.7625	0	0	0
8	0.05625	0.225	0.71875	0	0		8	0.11875	0.475	0.40625	0	0
9	0.028125	0.140625	0.83125	0	0		9	0.059375	0.296875	0.64375	0	0
10	0.0140625	0.084375	0.210938	0.690625	0		10	0.0296875	0.178125	0.445312	0.346875	0
11	0.00703125	0.0492187	0.147656	0.796094	0		11	0.0148437	0.103906	0.311719	0.569531	0
12	0.00351563	0.028125	0.0984375	0.196875	0.673047		12	0.00742187	0.059375	0.207813	0.415625	0.309766
# cell sides	smp = 0.5						1	smp = 1
1	0	0	0	0	0		1	0	0	0	0	0
2	0	0	0	0	0		2	0	0	0	0	0
3	0	0	0	0	0		3	0	0	0	0	0
4	1	0	0	0	0		4	1	0	0	0	0
5	1	0	0	0	0		5	1	0	0	0	0
6	0.25	0.75	0	0	0		6	0.5	0.5	0	0	0
7	0.125	0.875	0	0	0		7	0.25	0.75	0	0	0
8	0.0625	0.25	0.6875	0	0		8	0.125	0.5	0.375	0	0
9	0.03125	0.15625	0.8125	0	0		9	0.0625	0.3125	0.625	0	0
10	0.015625	0.09375	0.234375	0.65625	0		10	0.03125	0.1875	0.46875	0.3125	0
11	0.0078125	0.0546875	0.164062	0.773438	0		11	0.015625	0.109375	0.328125	0.546875	0
12	0.00390625	0.03125	0.109375	0.21875	0.636719		12	0.0078125	0.0625	0.21875	0.4375	0.273438

## Sheet: Even Binomial(Graph 1)
										EVEN-BINOMIAL
Number of cell sides = 4
	1	2	3	4	5
0.05	1	0	0	0	0
0.1	1	0	0	0	0
0.15	1	0	0	0	0
0.2	1	0	0	0	0
0.25	1	0	0	0	0
0.3	1	0	0	0	0
0.35	1	0	0	0	0
0.4	1	0	0	0	0
0.45	1	0	0	0	0
0.5	1	0	0	0	0
0.55	1	0	0	0	0
0.6	1	0	0	0	0
0.65	1	0	0	0	0
0.7	1	0	0	0	0
0.75	1	0	0	0	0
0.8	1	0	0	0	0
0.85	1	0	0	0	0
0.9	1	0	0	0	0
0.95	1	0	0	0	0
1	1	0	0	0	0
Number of cell sides = 5							Number of cell sides = 5
	1	2	3	4	5			1	2	3	4	5
0.05	1	0	0	0	0		0.05	0.5	0.5	0	0	0
0.1	1	0	0	0	0		0.1	0.5	0.5	0	0	0
0.15	1	0	0	0	0		0.15	0.5	0.5	0	0	0
0.2	1	0	0	0	0		0.2	0.5	0.5	0	0	0
0.25	1	0	0	0	0		0.25	0.5	0.5	0	0	0
0.3	1	0	0	0	0		0.3	0.5	0.5	0	0	0
0.35	1	0	0	0	0		0.35	0.5	0.5	0	0	0
0.4	1	0	0	0	0		0.4	0.5	0.5	0	0	0
0.45	1	0	0	0	0		0.45	0.5	0.5	0	0	0
0.5	1	0	0	0	0		0.5	0.5	0.5	0	0	0
0.55	1	0	0	0	0		0.55	0.5	0.5	0	0	0
0.6	1	0	0	0	0		0.6	0.5	0.5	0	0	0
0.65	1	0	0	0	0		0.65	0.5	0.5	0	0	0
0.7	1	0	0	0	0		0.7	0.5	0.5	0	0	0
0.75	1	0	0	0	0		0.75	0.5	0.5	0	0	0
0.8	1	0	0	0	0		0.8	0.5	0.5	0	0	0
0.85	1	0	0	0	0		0.85	0.5	0.5	0	0	0
0.9	1	0	0	0	0		0.9	0.5	0.5	0	0	0
0.95	1	0	0	0	0		0.95	0.5	0.5	0	0	0
1	1	0	0	0	0		1	0.5	0.5	0	0	0
Number of cell sides = 6								Number of cell sides = 6
smp	1	2	3	4	5			smp	1	2	3	4	5
0.05	0.025	0.975	0	0	0			0.05	0.0125	0.975	0.0125	0	0
0.1	0.05	0.95	0	0	0			0.1	0.025	0.95	0.025	0	0
0.15	0.075	0.925	0	0	0			0.15	0.0375	0.925	0.0375	0	0
0.2	0.1	0.9	0	0	0			0.2	0.05	0.9	0.05	0	0
0.25	0.125	0.875	0	0	0			0.25	0.0625	0.875	0.0625	0	0
0.3	0.15	0.85	0	0	0			0.3	0.075	0.85	0.075	0	0
0.35	0.175	0.825	0	0	0			0.35	0.0875	0.825	0.0875	0	0
0.4	0.2	0.8	0	0	0			0.4	0.1	0.8	0.1	0	0
0.45	0.225	0.775	0	0	0			0.45	0.1125	0.775	0.1125	0	0
0.5	0.25	0.75	0	0	0			0.5	0.125	0.75	0.125	0	0
0.55	0.275	0.725	0	0	0			0.55	0.1375	0.725	0.1375	0	0
0.6	0.3	0.7	0	0	0			0.6	0.15	0.7	0.15	0	0
0.65	0.325	0.675	0	0	0			0.65	0.1625	0.675	0.1625	0	0
0.7	0.35	0.65	0	0	0			0.7	0.175	0.65	0.175	0	0
0.75	0.375	0.625	0	0	0			0.75	0.1875	0.625	0.1875	0	0
0.8	0.4	0.6	0	0	0			0.8	0.2	0.6	0.2	0	0
0.85	0.425	0.575	0	0	0			0.85	0.2125	0.575	0.2125	0	0
0.9	0.45	0.55	0	0	0			0.9	0.225	0.55	0.225	0	0
0.95	0.475	0.525	0	0	0			0.95	0.2375	0.525	0.2375	0	0
1	0.5	0.5	0	0	0			1	0.25	0.5	0.25	0	0
Number of cell sides = 7							Number of cell sides = 7
	1	2	3	4	5			1	2	3	4	5
0.05	0.0125	0.9875	0	0	0		0.05	0.00625	0.49375	0.49375	0.00625	0
0.1	0.025	0.975	0	0	0		0.1	0.0125	0.4875	0.4875	0.0125	0
0.15	0.0375	0.9625	0	0	0		0.15	0.01875	0.48125	0.48125	0.01875	0
0.2	0.05	0.95	0	0	0		0.2	0.025	0.475	0.475	0.025	0
0.25	0.0625	0.9375	0	0	0		0.25	0.03125	0.46875	0.46875	0.03125	0
0.3	0.075	0.925	0	0	0		0.3	0.0375	0.4625	0.4625	0.0375	0
0.35	0.0875	0.9125	0	0	0		0.35	0.04375	0.45625	0.45625	0.04375	0
0.4	0.1	0.9	0	0	0		0.4	0.05	0.45	0.45	0.05	0
0.45	0.1125	0.8875	0	0	0		0.45	0.05625	0.44375	0.44375	0.05625	0
0.5	0.125	0.875	0	0	0		0.5	0.0625	0.4375	0.4375	0.0625	0
0.55	0.1375	0.8625	0	0	0		0.55	0.06875	0.43125	0.43125	0.06875	0
0.6	0.15	0.85	0	0	0		0.6	0.075	0.425	0.425	0.075	0
0.65	0.1625	0.8375	0	0	0		0.65	0.08125	0.41875	0.41875	0.08125	0
0.7	0.175	0.825	0	0	0		0.7	0.0875	0.4125	0.4125	0.0875	0
0.75	0.1875	0.8125	0	0	0		0.75	0.09375	0.40625	0.40625	0.09375	0
0.8	0.2	0.8	0	0	0		0.8	0.1	0.4	0.4	0.1	0
0.85	0.2125	0.7875	0	0	0		0.85	0.10625	0.39375	0.39375	0.10625	0
0.9	0.225	0.775	0	0	0		0.9	0.1125	0.3875	0.3875	0.1125	0
0.95	0.2375	0.7625	0	0	0		0.95	0.11875	0.38125	0.38125	0.11875	0
1	0.25	0.75	0	0	0		1	0.125	0.375	0.375	0.125	0
Number of cell sides = 8								Number of cell sides = 8
	1	2	3	4	5				1	2	3	4	5
0.05	0.00625	0.025	0.96875	0	0			0.05	0.003125	0.0125	0.96875	0.0125	0.003125
0.1	0.0125	0.05	0.9375	0	0			0.1	0.00625	0.025	0.9375	0.025	0.00625
0.15	0.01875	0.075	0.90625	0	0			0.15	0.009375	0.0375	0.90625	0.0375	0.009375
0.2	0.025	0.1	0.875	0	0			0.2	0.0125	0.05	0.875	0.05	0.0125
0.25	0.03125	0.125	0.84375	0	0			0.25	0.015625	0.0625	0.84375	0.0625	0.015625
0.3	0.0375	0.15	0.8125	0	0			0.3	0.01875	0.075	0.8125	0.075	0.01875
0.35	0.04375	0.175	0.78125	0	0			0.35	0.021875	0.0875	0.78125	0.0875	0.021875
0.4	0.05	0.2	0.75	0	0			0.4	0.025	0.1	0.75	0.1	0.025
0.45	0.05625	0.225	0.71875	0	0			0.45	0.028125	0.1125	0.71875	0.1125	0.028125
0.5	0.0625	0.25	0.6875	0	0			0.5	0.03125	0.125	0.6875	0.125	0.03125
0.55	0.06875	0.275	0.65625	0	0			0.55	0.034375	0.1375	0.65625	0.1375	0.034375
0.6	0.075	0.3	0.625	0	0			0.6	0.0375	0.15	0.625	0.15	0.0375
0.65	0.08125	0.325	0.59375	0	0			0.65	0.040625	0.1625	0.59375	0.1625	0.040625
0.7	0.0875	0.35	0.5625	0	0			0.7	0.04375	0.175	0.5625	0.175	0.04375
0.75	0.09375	0.375	0.53125	0	0			0.75	0.046875	0.1875	0.53125	0.1875	0.046875
0.8	0.1	0.4	0.5	0	0			0.8	0.05	0.2	0.5	0.2	0.05
0.85	0.10625	0.425	0.46875	0	0			0.85	0.053125	0.2125	0.46875	0.2125	0.053125
0.9	0.1125	0.45	0.4375	0	0			0.9	0.05625	0.225	0.4375	0.225	0.05625
0.95	0.11875	0.475	0.40625	0	0			0.95	0.059375	0.2375	0.40625	0.2375	0.059375
1	0.125	0.5	0.375	0	0			1	0.0625	0.25	0.375	0.25	0.0625
								Number of cell sides = 9
Number of cell sides = 9									1	2	3	4	5	6
	1	2	3	4	5			0.05	0.0015625	0.0078125	0.490625	0.490625	0.0078125	0.0015625
0.05	0.003125	0.015625	0.98125	0	0			0.1	0.003125	0.015625	0.48125	0.48125	0.015625	0.003125
0.1	0.00625	0.03125	0.9625	0	0			0.15	0.0046875	0.0234375	0.471875	0.471875	0.0234375	0.0046875
0.15	0.009375	0.046875	0.94375	0	0			0.2	0.00625	0.03125	0.4625	0.4625	0.03125	0.00625
0.2	0.0125	0.0625	0.925	0	0			0.25	0.0078125	0.0390625	0.453125	0.453125	0.0390625	0.0078125
0.25	0.015625	0.078125	0.90625	0	0			0.3	0.009375	0.046875	0.44375	0.44375	0.046875	0.009375
0.3	0.01875	0.09375	0.8875	0	0			0.35	0.0109375	0.0546875	0.434375	0.434375	0.0546875	0.0109375
0.35	0.021875	0.109375	0.86875	0	0			0.4	0.0125	0.0625	0.425	0.425	0.0625	0.0125
0.4	0.025	0.125	0.85	0	0			0.45	0.0140625	0.0703125	0.415625	0.415625	0.0703125	0.0140625
0.45	0.028125	0.140625	0.83125	0	0			0.5	0.015625	0.078125	0.40625	0.40625	0.078125	0.015625
0.5	0.03125	0.15625	0.8125	0	0			0.55	0.0171875	0.0859375	0.396875	0.396875	0.0859375	0.0171875
0.55	0.034375	0.171875	0.79375	0	0			0.6	0.01875	0.09375	0.3875	0.3875	0.09375	0.01875
0.6	0.0375	0.1875	0.775	0	0			0.65	0.0203125	0.101562	0.378125	0.378125	0.101562	0.0203125
0.65	0.040625	0.203125	0.75625	0	0			0.7	0.021875	0.109375	0.36875	0.36875	0.109375	0.021875
0.7	0.04375	0.21875	0.7375	0	0			0.75	0.0234375	0.117188	0.359375	0.359375	0.117188	0.0234375
0.75	0.046875	0.234375	0.71875	0	0			0.8	0.025	0.125	0.35	0.35	0.125	0.025
0.8	0.05	0.25	0.7	0	0			0.85	0.0265625	0.132812	0.340625	0.340625	0.132812	0.0265625
0.85	0.053125	0.265625	0.68125	0	0			0.9	0.028125	0.140625	0.33125	0.33125	0.140625	0.028125
0.9	0.05625	0.28125	0.6625	0	0			0.95	0.0296875	0.148438	0.321875	0.321875	0.148438	0.0296875
0.95	0.059375	0.296875	0.64375	0	0			1	0.03125	0.15625	0.3125	0.3125	0.15625	0.03125
1	0.0625	0.3125	0.625	0	0
Number of cell sides = 10								Number of cell sides = 10
	1	2	3	4	5				1	2	3	4	5	6	7
0.05	0.0015625	0.009375	0.0234375	0.965625	0			0.05	0.00078125	0.0046875	0.0117188	0.965625	0.0117188	0.0046875	0.00078125
0.1	0.003125	0.01875	0.046875	0.93125	0			0.1	0.0015625	0.009375	0.0234375	0.93125	0.0234375	0.009375	0.0015625
0.15	0.0046875	0.028125	0.0703125	0.896875	0			0.15	0.00234375	0.0140625	0.0351562	0.896875	0.0351562	0.0140625	0.00234375
0.2	0.00625	0.0375	0.09375	0.8625	0			0.2	0.003125	0.01875	0.046875	0.8625	0.046875	0.01875	0.003125
0.25	0.0078125	0.046875	0.117188	0.828125	0			0.25	0.00390625	0.0234375	0.0585938	0.828125	0.0585938	0.0234375	0.00390625
0.3	0.009375	0.05625	0.140625	0.79375	0			0.3	0.0046875	0.028125	0.0703125	0.79375	0.0703125	0.028125	0.0046875
0.35	0.0109375	0.065625	0.164062	0.759375	0			0.35	0.00546875	0.0328125	0.0820312	0.759375	0.0820312	0.0328125	0.00546875
0.4	0.0125	0.075	0.1875	0.725	0			0.4	0.00625	0.0375	0.09375	0.725	0.09375	0.0375	0.00625
0.45	0.0140625	0.084375	0.210938	0.690625	0			0.45	0.00703125	0.0421875	0.105469	0.690625	0.105469	0.0421875	0.00703125
0.5	0.015625	0.09375	0.234375	0.65625	0			0.5	0.0078125	0.046875	0.117188	0.65625	0.117188	0.046875	0.0078125
0.55	0.0171875	0.103125	0.257812	0.621875	0			0.55	0.00859375	0.0515625	0.128906	0.621875	0.128906	0.0515625	0.00859375
0.6	0.01875	0.1125	0.28125	0.5875	0			0.6	0.009375	0.05625	0.140625	0.5875	0.140625	0.05625	0.009375
0.65	0.0203125	0.121875	0.304688	0.553125	0			0.65	0.0101563	0.0609375	0.152344	0.553125	0.152344	0.0609375	0.0101563
0.7	0.021875	0.13125	0.328125	0.51875	0			0.7	0.0109375	0.065625	0.164062	0.51875	0.164062	0.065625	0.0109375
0.75	0.0234375	0.140625	0.351562	0.484375	0			0.75	0.0117188	0.0703125	0.175781	0.484375	0.175781	0.0703125	0.0117188
0.8	0.025	0.15	0.375	0.45	0			0.8	0.0125	0.075	0.1875	0.45	0.1875	0.075	0.0125
0.85	0.0265625	0.159375	0.398438	0.415625	0			0.85	0.0132812	0.0796875	0.199219	0.415625	0.199219	0.0796875	0.0132812
0.9	0.028125	0.16875	0.421875	0.38125	0			0.9	0.0140625	0.084375	0.210938	0.38125	0.210938	0.084375	0.0140625
0.95	0.0296875	0.178125	0.445312	0.346875	0			0.95	0.0148437	0.0890625	0.222656	0.346875	0.222656	0.0890625	0.0148437
1	0.03125	0.1875	0.46875	0.3125	0			1	0.015625	0.09375	0.234375	0.3125	0.234375	0.09375	0.015625
Number of cell sides = 11								Number of cell sides = 11
	1	2	3	4	5				1	2	3	4	5	6	7	8
0.05	0.00078125	0.00546875	0.0164063	0.977344	0			0.05	0.000390625	0.00273437	0.00820313	0.488672	0.488672	0.00820313	0.00273437	0.000390625
0.1	0.0015625	0.0109375	0.0328125	0.954688	0			0.1	0.00078125	0.00546875	0.0164063	0.477344	0.477344	0.0164063	0.00546875	0.00078125
0.15	0.00234375	0.0164063	0.0492187	0.932031	0			0.15	0.00117187	0.00820313	0.0246094	0.466016	0.466016	0.0246094	0.00820313	0.00117187
0.2	0.003125	0.021875	0.065625	0.909375	0			0.2	0.0015625	0.0109375	0.0328125	0.454688	0.454688	0.0328125	0.0109375	0.0015625
0.25	0.00390625	0.0273438	0.0820312	0.886719	0			0.25	0.00195312	0.0136719	0.0410156	0.443359	0.443359	0.0410156	0.0136719	0.00195312
0.3	0.0046875	0.0328125	0.0984375	0.864062	0			0.3	0.00234375	0.0164063	0.0492187	0.432031	0.432031	0.0492187	0.0164063	0.00234375
0.35	0.00546875	0.0382813	0.114844	0.841406	0			0.35	0.00273437	0.0191406	0.0574219	0.420703	0.420703	0.0574219	0.0191406	0.00273437
0.4	0.00625	0.04375	0.13125	0.81875	0			0.4	0.003125	0.021875	0.065625	0.409375	0.409375	0.065625	0.021875	0.003125
0.45	0.00703125	0.0492187	0.147656	0.796094	0			0.45	0.00351563	0.0246094	0.0738281	0.398047	0.398047	0.0738281	0.0246094	0.00351563
0.5	0.0078125	0.0546875	0.164062	0.773438	0			0.5	0.00390625	0.0273438	0.0820312	0.386719	0.386719	0.0820312	0.0273438	0.00390625
0.55	0.00859375	0.0601563	0.180469	0.750781	0			0.55	0.00429688	0.0300781	0.0902344	0.375391	0.375391	0.0902344	0.0300781	0.00429688
0.6	0.009375	0.065625	0.196875	0.728125	0			0.6	0.0046875	0.0328125	0.0984375	0.364063	0.364063	0.0984375	0.0328125	0.0046875
0.65	0.0101563	0.0710937	0.213281	0.705469	0			0.65	0.00507813	0.0355469	0.106641	0.352734	0.352734	0.106641	0.0355469	0.00507813
0.7	0.0109375	0.0765625	0.229687	0.682813	0			0.7	0.00546875	0.0382813	0.114844	0.341406	0.341406	0.114844	0.0382813	0.00546875
0.75	0.0117188	0.0820312	0.246094	0.660156	0			0.75	0.00585938	0.0410156	0.123047	0.330078	0.330078	0.123047	0.0410156	0.00585938
0.8	0.0125	0.0875	0.2625	0.6375	0			0.8	0.00625	0.04375	0.13125	0.31875	0.31875	0.13125	0.04375	0.00625
0.85	0.0132812	0.0929688	0.278906	0.614844	0			0.85	0.00664062	0.0464844	0.139453	0.307422	0.307422	0.139453	0.0464844	0.00664062
0.9	0.0140625	0.0984375	0.295312	0.592187	0			0.9	0.00703125	0.0492187	0.147656	0.296094	0.296094	0.147656	0.0492187	0.00703125
0.95	0.0148437	0.103906	0.311719	0.569531	0			0.95	0.00742187	0.0519531	0.155859	0.284766	0.284766	0.155859	0.0519531	0.00742187
1	0.015625	0.109375	0.328125	0.546875	0			1	0.0078125	0.0546875	0.164062	0.273438	0.273438	0.164062	0.0546875	0.0078125
Number of cell sides = 12							Number of cell sides = 12
	1	2	3	4	5			1	2	3	4	5	6	7	8	9
0.05	0.000390625	0.003125	0.0109375	0.021875	0.963672		0.05	0.000195313	0.0015625	0.00546875	0.0109375	0.963672	0.0109375	0.00546875	0.0015625	0.000195313
0.1	0.00078125	0.00625	0.021875	0.04375	0.927344		0.1	0.000390625	0.003125	0.0109375	0.021875	0.927344	0.021875	0.0109375	0.003125	0.000390625
0.15	0.00117187	0.009375	0.0328125	0.065625	0.891016		0.15	0.000585937	0.0046875	0.0164063	0.0328125	0.891016	0.0328125	0.0164063	0.0046875	0.000585937
0.2	0.0015625	0.0125	0.04375	0.0875	0.854688		0.2	0.00078125	0.00625	0.021875	0.04375	0.854688	0.04375	0.021875	0.00625	0.00078125
0.25	0.00195312	0.015625	0.0546875	0.109375	0.818359		0.25	0.000976562	0.0078125	0.0273438	0.0546875	0.818359	0.0546875	0.0273438	0.0078125	0.000976562
0.3	0.00234375	0.01875	0.065625	0.13125	0.782031		0.3	0.00117187	0.009375	0.0328125	0.065625	0.782031	0.065625	0.0328125	0.009375	0.00117187
0.35	0.00273437	0.021875	0.0765625	0.153125	0.745703		0.35	0.00136719	0.0109375	0.0382813	0.0765625	0.745703	0.0765625	0.0382813	0.0109375	0.00136719
0.4	0.003125	0.025	0.0875	0.175	0.709375		0.4	0.0015625	0.0125	0.04375	0.0875	0.709375	0.0875	0.04375	0.0125	0.0015625
0.45	0.00351563	0.028125	0.0984375	0.196875	0.673047		0.45	0.00175781	0.0140625	0.0492187	0.0984375	0.673047	0.0984375	0.0492187	0.0140625	0.00175781
0.5	0.00390625	0.03125	0.109375	0.21875	0.636719		0.5	0.00195312	0.015625	0.0546875	0.109375	0.636719	0.109375	0.0546875	0.015625	0.00195312
0.55	0.00429688	0.034375	0.120313	0.240625	0.600391		0.55	0.00214844	0.0171875	0.0601563	0.120313	0.600391	0.120313	0.0601563	0.0171875	0.00214844
0.6	0.0046875	0.0375	0.13125	0.2625	0.564063		0.6	0.00234375	0.01875	0.065625	0.13125	0.564063	0.13125	0.065625	0.01875	0.00234375
0.65	0.00507813	0.040625	0.142187	0.284375	0.527734		0.65	0.00253906	0.0203125	0.0710937	0.142187	0.527734	0.142187	0.0710937	0.0203125	0.00253906
0.7	0.00546875	0.04375	0.153125	0.30625	0.491406		0.7	0.00273437	0.021875	0.0765625	0.153125	0.491406	0.153125	0.0765625	0.021875	0.00273437
0.75	0.00585938	0.046875	0.164062	0.328125	0.455078		0.75	0.00292969	0.0234375	0.0820312	0.164062	0.455078	0.164062	0.0820312	0.0234375	0.00292969
0.8	0.00625	0.05	0.175	0.35	0.41875		0.8	0.003125	0.025	0.0875	0.175	0.41875	0.175	0.0875	0.025	0.003125
0.85	0.00664062	0.053125	0.185938	0.371875	0.382422		0.85	0.00332031	0.0265625	0.0929688	0.185938	0.382422	0.185938	0.0929688	0.0265625	0.00332031
0.9	0.00703125	0.05625	0.196875	0.39375	0.346094		0.9	0.00351563	0.028125	0.0984375	0.196875	0.346094	0.196875	0.0984375	0.028125	0.00351563
0.95	0.00742187	0.059375	0.207813	0.415625	0.309766		0.95	0.00371094	0.0296875	0.103906	0.207813	0.309766	0.207813	0.103906	0.0296875	0.00371094
1	0.0078125	0.0625	0.21875	0.4375	0.273438		1	0.00390625	0.03125	0.109375	0.21875	0.273438	0.21875	0.109375	0.03125	0.00390625

## Sheet: Even Binomial(Graph2)
EVEN-BINOMIAL
	1 (probability of selecting side 2)
No of cell sides	smp = 0.05	smp = 0.1	smp = 0.15	smp = 0.2	smp = 0.25	smp = 0.3	smp = 0.35	smp = 0.4	smp = 0.45	smp = 0.5	smp = 0.55	smp = 0.6	smp = 0.65	smp = 0.7	smp = 0.75	smp = 0.8	smp = 0.85	smp = 0.9	smp = 0.95	smp = 0.1
4	1	1	1	1	1	1	1	1	1	1	1	1	1	1	1	1	1	1	1	1
5	1	1	1	1	1	1	1	1	1	1	1	1	1	1	1	1	1	1	1	1
6	0.025	0.05	0.075	0.075	0.125	0.15	0.175	0.2	0.225	0.25	0.275	0.3	0.325	0.35	0.375	0.4	0.425	0.45	0.475	0.5
7	0.0125	0.025	0.0375	0.0375	0.0625	0.075	0.0875	0.1	0.1125	0.125	0.1375	0.15	0.1625	0.175	0.1875	0.2	0.2125	0.225	0.2375	0.25
8	0.00625	0.0125	0.01875	0.01875	0.03125	0.0375	0.04375	0.05	0.05625	0.0625	0.06875	0.075	0.08125	0.0875	0.09375	0.1	0.10625	0.1125	0.11875	0.125
9	0.003125	0.00625	0.009375	0.009375	0.015625	0.01875	0.021875	0.025	0.028125	0.03125	0.034375	0.0375	0.040625	0.04375	0.046875	0.05	0.053125	0.05625	0.059375	0.0625
10	0.0015625	0.003125	0.0046875	0.0046875	0.0078125	0.009375	0.0109375	0.0125	0.0140625	0.015625	0.0171875	0.01875	0.0203125	0.021875	0.0234375	0.025	0.0265625	0.028125	0.0296875	0.03125
11	0.00078125	0.0015625	0.00234375	0.00234375	0.00390625	0.0046875	0.00546875	0.00625	0.00703125	0.0078125	0.00859375	0.009375	0.0101563	0.0109375	0.0117188	0.0125	0.0132812	0.0140625	0.0148437	0.015625
12	0.000390625	0.00078125	0.00117187	0.00117187	0.00195312	0.00234375	0.00273437	0.003125	0.00351563	0.00390625	0.00429688	0.0046875	0.00507813	0.00546875	0.00585938	0.00625	0.00664062	0.00703125	0.00742187	0.0078125
	2 (probability of selecting side 3)
	smp = 0.05	smp = 0.1	smp = 0.15	smp = 0.2	smp = 0.25	smp = 0.3	smp = 0.35	smp = 0.4	smp = 0.45	smp = 0.5	smp = 0.55	smp = 0.6	smp = 0.65	smp = 0.7	smp = 0.75	smp = 0.8	smp = 0.85	smp = 0.9	smp = 0.95	smp = 0.1
4	0	0	0	0	0	0	0	0	0	0	0	0	0	0	0	0	0	0	0	0
5	0	0	0	0	0	0	0	0	0	0	0	0	0	0	0	0	0	0	0	0
6	0.975	0.95	0.925	0.9	0.875	0.85	0.825	0.8	0.775	0.75	0.725	0.7	0.675	0.65	0.625	0.6	0.575	0.55	0.525	0.5
7	0.9875	0.975	0.9625	0.95	0.9375	0.925	0.9125	0.9	0.8875	0.875	0.8625	0.85	0.8375	0.825	0.8125	0.8	0.7875	0.775	0.7625	0.75
8	0.025	0.05	0.075	0.1	0.125	0.15	0.175	0.2	0.225	0.25	0.275	0.3	0.325	0.35	0.375	0.4	0.425	0.45	0.475	0.5
9	0.015625	0.03125	0.046875	0.0625	0.078125	0.09375	0.109375	0.125	0.140625	0.15625	0.171875	0.1875	0.203125	0.21875	0.234375	0.25	0.265625	0.28125	0.296875	0.3125
10	0.009375	0.01875	0.028125	0.0375	0.046875	0.05625	0.065625	0.075	0.084375	0.09375	0.103125	0.1125	0.121875	0.13125	0.140625	0.15	0.159375	0.16875	0.178125	0.1875
11	0.00546875	0.0109375	0.0164063	0.021875	0.0273438	0.0328125	0.0382813	0.04375	0.0492187	0.0546875	0.0601563	0.065625	0.0710937	0.0765625	0.0820312	0.0875	0.0929688	0.0984375	0.103906	0.109375
12	0.003125	0.00625	0.009375	0.0125	0.015625	0.01875	0.021875	0.025	0.028125	0.03125	0.034375	0.0375	0.040625	0.04375	0.046875	0.05	0.053125	0.05625	0.059375	0.0625

## Sheet: rotNorm
					rotNorm
				smp= 0.2, 0.25, 0.3, 0.35, 0.4, 0.45, 0.475, 0.525, 0.55, 0.6, 0.65, 0.7
# cell sides	stdb =0.0125
1	0	0	0	0	0
2	0	0	0	0	0
3	0	0	0	0	0
4	1	0	0	0	0
5	1	0	0	0	0
6	0	1	0	0	0
7	0	1	0	0	0
8	0	0	1	0	0
9	0	0	1	0	0
10	0	0	0	1	0
11	0	0	0	1	0
12	0	0	0	0	1
# cell sides	stdb = 0.025
1	0	0	0	0	0
2	0	0	0	0	0
3	0	0	0	0	0
4	1	0	0	0	0
5	1	0	0	0	0
6	0	1	0	0	0
7	0	1	0	0	0
8	0	3.9968e-15	1	0	0
9	0	0	1	0	0
10	0	0	3.31705e-10	1	0
11	0	0	0	1	0
12	0	0	0	1.64105e-07	1
# cell sides	stdb = .0375
1	0	0	0	0	0
2	0	0	0	0	0
3	0	0	0	0	0
4	1	0	0	0	0
5	1	0	0	0	0
6	2.92433e-12	1	0	0	0
7	0	1	0	0	0
8	0	1.64105e-07	1	0	0
9	0	0	1	0	0
10	0	0	2.80446e-05	0.999972	0
11	0	0	2.62013e-14	1	0
12	0	0	0	0.000481832	0.999518
# cell sides	stdb = 0.05
1	0	0	0	0	0
2	0	0	0	0	0
3	0	0	0	0	0
4	1	0	0	0	0
5	1	0	0	0	0
6	1.64105e-07	1	0	0	0
7	0	1	0	0	0
8	0	8.60153e-05	0.999914	0	0
9	0	2.92433e-12	1	0	0
10	0	0	0.00168032	0.99832	0
11	0	0	1.11665e-08	1	0
12	0	0	3.9968e-15	0.00884484	0.991155
# cell sides	stdb = 0.0625
1	0	0	0	0	0
2	0	0	0	0	0
3	0	0	0	0	0
4	1	0	0	0	0
5	1	0	0	0	0
6	2.80446e-05	0.999972	0	0	0
7	6.93223e-13	1	0	0	0
8	0	0.00168032	0.99832	0	0
9	0	2.33628e-08	1	0	0
10	0	4.70735e-14	0.0119616	0.988038	0
11	0	0	4.88681e-06	0.999995	0
12	0	0	3.31705e-10	0.0362248	0.963775
# cell sides	stdb = 0.075
1	0	0	0	0	0
2	0	0	0	0	0
3	0	0	0	0	0
4	1	0	0	0	0
5	1	0	0	0	0
6	0.000481832	0.999518	0	0	0
7	2.17742e-09	1	0	0	0
8	3.9968e-15	0.00884484	0.991155	0	0
9	0	3.25223e-06	0.999997	0	0
10	0	3.31705e-10	0.0362248	0.963775	0
11	0	2.62013e-14	0.0001401	0.99986	0
12	0	0	1.64105e-07	0.0809274	0.919072
# cell sides	stdb= 0.0875
1	0	0	0	0	0
2	0	0	0	0	0
3	0	0	0	0	0
4	1	0	0	0	0
5	1	0	0	0	0
6	0.00277163	0.997228	0	0	0
7	2.91083e-07	1	0	0	0
8	1.67364e-11	0.0248327	0.975167	0	0
9	1.55431e-15	6.62619e-05	0.999934	0	0
10	0	7.22084e-08	0.0726224	0.927377	0
11	0	6.66605e-11	0.00109854	0.998901	0
12	0	7.43849e-14	7.18985e-06	0.134647	0.865345
# cell sides	stdb = 0.1
1	0	0	0	0	0
2	0	0	0	0	0
3	0	0	0	0	0
4	1	0	0	0	0
5	1	0	0	0	0
6	0.00884484	0.991155	0	0	0
7	7.18985e-06	0.999993	0	0	0
8	3.85061e-09	0.0495886	0.950411	0	0
9	2.92433e-12	0.000481832	0.999518	0	0
10	3.9968e-15	2.44829e-06	0.116228	0.88377	0
11	0	1.11665e-08	0.00429023	0.99571	0
12	0	5.95015e-11	8.60152e-05	0.190449	0.809465
# cell sides	stdb = 0.125
1	0	0	0	0	0
2	0	0	0	0	0
3	0	0	0	0	0
4	1	0	0	0	0
5	1	0	0	0	0
6	0.0362248	0.963775	0	0	0
7	0.000330182	0.99967	0	0	0
8	2.44829e-06	0.116228	0.88377	0	0
9	2.33628e-08	0.00522979	0.99477	0	0
10	3.31705e-10	0.000163305	0.208722	0.791115	0
11	7.16205e-12	4.8868e-06	0.02232	0.977675	0
12	2.29594e-13	1.64105e-07	0.00168015	0.293328	0.704992
# cell sides	stdb = 0.15
1	0	0	0	0	0
2	0	0	0	0	0
3	0	0	0	0	0
4	1	0	0	0	0
5	1	0	0	0	0
6	0.0809274	0.919073	0	0	0
7	0.00277162	0.997228	0	0	0
8	8.60152e-05	0.190449	0.809465	0	0
9	3.25223e-06	0.0199564	0.98004	0	0
10	1.64105e-07	0.00168015	0.293328	0.704992	0
11	1.11665e-08	0.000140089	0.0567707	0.943089	0
12	1.00475e-09	1.28091e-05	0.00883203	0.374001	0.617154
# cell sides	stdb = 0.2
1	0	0	0	0	0
2	0	0	0	0	0
3	0	0	0	0	0
4	1	0	0	0	0
5	1	0	0	0	0
6	0.190466	0.809534	0	0	0
7	0.0248257	0.975174	0	0	0
8	0.0032261	0.322997	0.673776	0	0
9	0.000481668	0.0804458	0.919073	0	0
10	8.59768e-05	0.0183772	0.413757	0.56778	0
11	1.8346e-05	0.00427188	0.149003	0.846707	0
12	4.61291e-06	0.00106142	0.0485226	0.463202	0.487209
# cell sides	stdb= 0. 25
1	0	0	0	0	0
2	0	0	0	0	0
3	0	0	0	0	0
4	1	0	0	0	0
5	1	0	0	0	0
6	0.293822	0.706178	0	0	0
7	0.0723162	0.927684	0	0	0
8	0.0183788	0.413793	0.567829	0	0
9	0.00520191	0.15741	0.837388	0	0
10	0.00166942	0.0577561	0.470365	0.47021	0
11	0.000604974	0.0217151	0.230965	0.746715	0
12	0.000244706	0.00859771	0.107385	0.484329	0.399443
# cell sides	stdb = 0.5
1	0	0	0	0	0
2	0	0	0	0	0
3	0	0	0	0	0
4	1	0	0	0	0
5	1	0	0	0	0
6	0.548025	0.451975	0	0	0
7	0.320018	0.679982	0	0	0
8	0.199039	0.479565	0.321396	0	0
9	0.131162	0.33458	0.534259	0	0
10	0.0908934	0.236304	0.419133	0.25367	0
11	0.0657458	0.170492	0.321759	0.442003	0
12	0.0493099	0.125999	0.246231	0.368051	0.210409

## Sheet: rotNorm(Graph 1)
								rotNorm
				smp= 0.2, 0.25, 0.3, 0.35, 0.4, 0.45, 0.475, 0.525, 0.55, 0.6, 0.65, 0.7
Number of cell sides = 4
	1	2	3	4	5
0.0125	1	0	0	0	0
0.025	1	0	0	0	0
0.0375	1	0	0	0	0
0.05	1	0	0	0	0
0.0625	1	0	0	0	0
0.075	1	0	0	0	0
0.0875	1	0	0	0	0
0.1	1	0	0	0	0
0.125	1	0	0	0	0
0.15	1	0	0	0	0
0.2	1	0	0	0	0
0.25	1	0	0	0	0
0.5	1	0	0	0	0
Number of cell sides = 5							Number of cell sides = 5
	1	2	3	4	5			1	2	3	4	5
0.0125	1	0	0	0	0		0.0125	0.5	0.5	0	0	0
0.025	1	0	0	0	0		0.025	0.5	0.5	0	0	0
0.0375	1	0	0	0	0		0.0375	0.5	0.5	0	0	0
0.05	1	0	0	0	0		0.05	0.5	0.5	0	0	0
0.0625	1	0	0	0	0		0.0625	0.5	0.5	0	0	0
0.075	1	0	0	0	0		0.075	0.5	0.5	0	0	0
0.0875	1	0	0	0	0		0.0875	0.5	0.5	0	0	0
0.1	1	0	0	0	0		0.1	0.5	0.5	0	0	0
0.125	1	0	0	0	0		0.125	0.5	0.5	0	0	0
0.15	1	0	0	0	0		0.15	0.5	0.5	0	0	0
0.2	1	0	0	0	0		0.2	0.5	0.5	0	0	0
0.25	1	0	0	0	0		0.25	0.5	0.5	0	0	0
0.5	1	0	0	0	0		0.5	0.5	0.5	0	0	0
Number of cell sides = 6							Number of cell sides = 6
stdb	1	2	3	4	5		stdb	1	2	3	4	5
0.0125	0	1	0	0	0		0.0125	0	1	0	0	0
0.025	0	1	0	0	0		0.025	0	1	0	0	0
0.0375	2.92433e-12	1	0	0	0		0.0375	1.46216e-12	1	1.46216e-12	0	0
0.05	1.64105e-07	1	0	0	0		0.05	8.20524e-08	1	8.20524e-08	0	0
0.0625	2.80446e-05	0.999972	0	0	0		0.0625	1.40223e-05	0.999972	1.40223e-05	0	0
0.075	0.000481832	0.999518	0	0	0		0.075	0.000240916	0.999518	0.000240916	0	0
0.0875	0.00277163	0.997228	0	0	0		0.0875	0.00138581	0.997228	0.00138581	0	0
0.1	0.00884484	0.991155	0	0	0		0.1	0.00442242	0.991155	0.00442242	0	0
0.125	0.0362248	0.963775	0	0	0		0.125	0.0181124	0.963775	0.0181124	0	0
0.15	0.0809274	0.919073	0	0	0		0.15	0.0404637	0.919073	0.0404637	0	0
0.2	0.190466	0.809534	0	0	0		0.2	0.0952329	0.809534	0.0952329	0	0
0.25	0.293822	0.706178	0	0	0		0.25	0.146911	0.706178	0.146911	0	0
0.5	0.548025	0.451975	0	0	0		0.5	0.274012	0.451975	0.274012	0	0
Number of cell sides = 7							Number of cell sides = 7
stdb	1	2	3	4	5		stdb	1	2	3	4	5
0.0125	0	1	0	0	0		0.0125	0	0.5	0.5	0	0
0.025	0	1	0	0	0		0.025	0	0.5	0.5	0	0
0.0375	0	1	0	0	0		0.0375	0	0.5	0.5	0	0
0.05	0	1	0	0	0		0.05	0	0.5	0.5	0	0
0.0625	6.93223e-13	1	0	0	0		0.0625	3.46612e-13	0.5	0.5	3.46612e-13	0
0.075	2.17742e-09	1	0	0	0		0.075	1.08871e-09	0.5	0.5	1.08871e-09	0
0.0875	2.91083e-07	1	0	0	0		0.0875	1.45541e-07	0.5	0.5	1.45541e-07	0
0.1	7.18985e-06	0.999993	0	0	0		0.1	3.59492e-06	0.499996	0.499996	3.59492e-06	0
0.125	0.000330182	0.99967	0	0	0		0.125	0.000165091	0.499835	0.499835	0.000165091	0
0.15	0.00277162	0.997228	0	0	0		0.15	0.00138581	0.498614	0.498614	0.00138581	0
0.2	0.0248257	0.975174	0	0	0		0.2	0.0124129	0.487587	0.487587	0.0124129	0
0.25	0.0723162	0.927684	0	0	0		0.25	0.0361581	0.463842	0.463842	0.0361581	0
0.5	0.320018	0.679982	0	0	0		0.5	0.160009	0.339991	0.339991	0.160009	0
Number of cell sides = 8							Number of cell sides = 8
stdb	1	2	3	4	5		stdb	1	2	3	4	5
0.0125	0	0	1	0	0		0.0125	0	0	1	0	0
0.025	0	3.9968e-15	1	0	0		0.025	0	1.9984e-15	1	1.9984e-15	0
0.0375	0	1.64105e-07	1	0	0		0.0375	0	8.20524e-08	1	8.20524e-08	0
0.05	0	8.60153e-05	0.999914	0	0		0.05	0	4.30076e-05	0.999914	4.30076e-05	0
0.0625	0	0.00168032	0.99832	0	0		0.0625	0	0.000840158	0.99832	0.000840158	0
0.075	3.9968e-15	0.00884484	0.991155	0	0		0.075	1.9984e-15	0.00442242	0.991155	0.00442242	1.9984e-15
0.0875	1.67364e-11	0.0248327	0.975167	0	0		0.0875	8.3682e-12	0.0124164	0.975167	0.0124164	8.3682e-12
0.1	3.85061e-09	0.0495886	0.950411	0	0		0.1	1.9253e-09	0.0247943	0.950411	0.0247943	1.9253e-09
0.125	2.44829e-06	0.116228	0.88377	0	0		0.125	1.22415e-06	0.0581138	0.88377	0.0581138	1.22415e-06
0.15	8.60152e-05	0.190449	0.809465	0	0		0.15	4.30076e-05	0.0952247	0.809465	0.0952247	4.30076e-05
0.2	0.0032261	0.322997	0.673776	0	0		0.2	0.00161305	0.161499	0.673776	0.161499	0.00161305
0.25	0.0183788	0.413793	0.567829	0	0		0.25	0.00918941	0.206896	0.567829	0.206896	0.00918941
0.5	0.199039	0.479565	0.321396	0	0		0.5	0.0995196	0.239782	0.321396	0.239782	0.0995196
Number of cell sides = 9							Number of cell sides = 9
stdb	1	2	3	4	5		stdb	1	2	3	4	5	6
0.0125	0	0	1	0	0		0.0125	0	0	0.5	0.5	0	0
0.025	0	0	1	0	0		0.025	0	0	0.5	0.5	0	0
0.0375	0	0	1	0	0		0.0375	0	0	0.5	0.5	0	0
0.05	0	2.92433e-12	1	0	0		0.05	0	1.46216e-12	0.5	0.5	1.46216e-12	0
0.0625	0	2.33628e-08	1	0	0		0.0625	0	1.16814e-08	0.5	0.5	1.16814e-08	0
0.075	0	3.25223e-06	0.999997	0	0		0.075	0	1.62612e-06	0.499998	0.499998	1.62612e-06	0
0.0875	1.55431e-15	6.62619e-05	0.999934	0	0		0.0875	7.77156e-16	3.31309e-05	0.499967	0.499967	3.31309e-05	7.77156e-16
0.1	2.92433e-12	0.000481832	0.999518	0	0		0.1	1.46216e-12	0.000240916	0.499759	0.499759	0.000240916	1.46216e-12
0.125	2.33628e-08	0.00522979	0.99477	0	0		0.125	1.16814e-08	0.0026149	0.497385	0.497385	0.0026149	1.16814e-08
0.15	3.25223e-06	0.0199564	0.98004	0	0		0.15	1.62611e-06	0.00997819	0.49002	0.49002	0.00997819	1.62611e-06
0.2	0.000481668	0.0804458	0.919073	0	0		0.2	0.000240834	0.0402229	0.459536	0.459536	0.0402229	0.000240834
0.25	0.00520191	0.15741	0.837388	0	0		0.25	0.00260096	0.0787049	0.418694	0.418694	0.0787049	0.00260096
0.5	0.131162	0.33458	0.534259	0	0		0.5	0.0655808	0.16729	0.267129	0.267129	0.16729	0.0655808
Number of cell sides = 10							Number of cell sides = 10
stdb	1	2	3	4	5		stdb	1	2	3	4	5	6	7
0.0125	0	0	0	1	0		0.0125	0	0	0	1	0	0	0
0.025	0	0	3.31705e-10	1	0		0.025	0	0	1.65853e-10	1	1.65853e-10	0	0
0.0375	0	0	2.80446e-05	0.999972	0		0.0375	0	0	1.40223e-05	0.999972	1.40223e-05	0	0
0.05	0	0	0.00168032	0.99832	0		0.05	0	0	0.000840158	0.99832	0.000840158	0	0
0.0625	0	4.70735e-14	0.0119616	0.988038	0		0.0625	0	2.35367e-14	0.00598082	0.988038	0.00598082	2.35367e-14	0
0.075	0	3.31705e-10	0.0362248	0.963775	0		0.075	0	1.65853e-10	0.0181124	0.963775	0.0181124	1.65853e-10	0
0.0875	0	7.22084e-08	0.0726224	0.927377	0		0.0875	0	3.61042e-08	0.0363112	0.927377	0.0363112	3.61042e-08	0
0.1	3.9968e-15	2.44829e-06	0.116228	0.88377	0		0.1	1.9984e-15	1.22415e-06	0.0581138	0.88377	0.0581138	1.22415e-06	1.9984e-15
0.125	3.31705e-10	0.000163305	0.208722	0.791115	0		0.125	1.65853e-10	8.16527e-05	0.104361	0.791115	0.104361	8.16527e-05	1.65853e-10
0.15	1.64105e-07	0.00168015	0.293328	0.704992	0		0.15	8.20523e-08	0.000840076	0.146664	0.704992	0.146664	0.000840076	8.20523e-08
0.2	8.59768e-05	0.0183772	0.413757	0.56778	0		0.2	4.29884e-05	0.00918862	0.206878	0.56778	0.206878	0.00918862	4.29884e-05
0.25	0.00166942	0.0577561	0.470365	0.47021	0		0.25	0.00083471	0.0288781	0.235182	0.47021	0.235182	0.0288781	0.00083471
0.5	0.0908934	0.236304	0.419133	0.25367	0		0.5	0.0454467	0.118152	0.209567	0.25367	0.209567	0.118152	0.0454467
Number of cell sides = 11							Number of cell sides = 11
stdb	1	2	3	4	5		stdb	1	2	3	4	5	6	7	8
0.0125	0	0	0	1	0		0.0125	0	0	0	0.5	0.5	0	0	0
0.025	0	0	0	1	0		0.025	0	0	0	0.5	0.5	0	0	0
0.0375	0	0	2.62013e-14	1	0		0.0375	0	0	1.31006e-14	0.5	0.5	1.31006e-14	0	0
0.05	0	0	1.11665e-08	1	0		0.05	0	0	5.58324e-09	0.5	0.5	5.58324e-09	0	0
0.0625	0	0	4.88681e-06	0.999995	0		0.0625	0	0	2.4434e-06	0.499998	0.499998	2.4434e-06	0	0
0.075	0	2.62013e-14	0.0001401	0.99986	0		0.075	0	1.31006e-14	7.00502e-05	0.49993	0.49993	7.00502e-05	1.31006e-14	0
0.0875	0	6.66605e-11	0.00109854	0.998901	0		0.0875	0	3.33302e-11	0.000549271	0.499451	0.499451	0.000549271	3.33302e-11	0
0.1	0	1.11665e-08	0.00429023	0.99571	0		0.1	0	5.58324e-09	0.00214512	0.497855	0.497855	0.00214512	5.58324e-09	0
0.125	7.16205e-12	4.8868e-06	0.02232	0.977675	0		0.125	3.58102e-12	2.4434e-06	0.01116	0.488838	0.488838	0.01116	2.4434e-06	3.58102e-12
0.15	1.11665e-08	0.000140089	0.0567707	0.943089	0		0.15	5.58323e-09	7.00446e-05	0.0283853	0.471545	0.471545	0.0283853	7.00446e-05	5.58323e-09
0.2	1.8346e-05	0.00427188	0.149003	0.846707	0		0.2	9.17298e-06	0.00213594	0.0745013	0.423354	0.423354	0.0745013	0.00213594	9.17298e-06
0.25	0.000604974	0.0217151	0.230965	0.746715	0		0.25	0.000302487	0.0108576	0.115483	0.373357	0.373357	0.115483	0.0108576	0.000302487
0.5	0.0657458	0.170492	0.321759	0.442003	0		0.5	0.0328729	0.0852461	0.16088	0.221001	0.221001	0.16088	0.0852461	0.0328729
Number of cell sides = 12							Number of cell sides = 12
stdb	1	2	3	4	5		stdb	1	2	3	4	5	6	7	8	9
0.0125	0	0	0	0	1		0.0125	0	0	0	0	1	0	0	0	0
0.025	0	0	0	1.64105e-07	1		0.025	0	0	0	8.20524e-08	1	8.20524e-08	0	0	0
0.0375	0	0	0	0.000481832	0.999518		0.0375	0	0	0	0.000240916	0.999518	0.000240916	0	0	0
0.05	0	0	3.9968e-15	0.00884484	0.991155		0.05	0	0	1.9984e-15	0.00442242	0.991155	0.00442242	1.9984e-15	0	0
0.0625	0	0	3.31705e-10	0.0362248	0.963775		0.0625	0	0	1.65853e-10	0.0181124	0.963775	0.0181124	1.65853e-10	0	0
0.075	0	0	1.64105e-07	0.0809274	0.919072		0.075	0	0	8.20524e-08	0.0404637	0.919072	0.0404637	8.20524e-08	0	0
0.0875	0	7.43849e-14	7.18985e-06	0.134647	0.865345		0.0875	0	3.71925e-14	3.59492e-06	0.0673237	0.865345	0.0673237	3.59492e-06	3.71925e-14	0
0.1	0	5.95015e-11	8.60152e-05	0.190449	0.809465		0.1	0	2.97508e-11	4.30076e-05	0.0952247	0.809465	0.0952247	4.30076e-05	2.97508e-11	0
0.125	2.29594e-13	1.64105e-07	0.00168015	0.293328	0.704992		0.125	1.14797e-13	8.20523e-08	0.000840076	0.146664	0.704992	0.146664	0.000840076	8.20523e-08	1.14797e-13
0.15	1.00475e-09	1.28091e-05	0.00883203	0.374001	0.617154		0.15	5.02377e-10	6.40457e-06	0.00441601	0.187001	0.617154	0.187001	0.00441601	6.40457e-06	5.02377e-10
0.2	4.61291e-06	0.00106142	0.0485226	0.463202	0.487209		0.2	2.30646e-06	0.00053071	0.0242613	0.231601	0.487209	0.231601	0.0242613	0.00053071	2.30646e-06
0.25	0.000244706	0.00859771	0.107385	0.484329	0.399443		0.25	0.000122353	0.00429885	0.0536927	0.242164	0.399443	0.242164	0.0536927	0.00429885	0.000122353
0.5	0.0493099	0.125999	0.246231	0.368051	0.210409		0.5	0.0246549	0.0629995	0.123115	0.184026	0.210409	0.184026	0.123115	0.0629995	0.0246549

## Sheet: rotTanNorm
						rotTanNorm
				smp= 0.2, 0.25, 0.3, 0.35, 0.4, 0.45, 0.475, 0.525, 0.55, 0.6, 0.65, 0.7
# cell sides	stdb = 0.0125
1	0	0	0	0	0
2	0	0	0	0	0
3	0	0	0	0	0
4	1	0	0	0	0
5	1	0	0	0	0
6	0	1	0	0	0
7	0	1	0	0	0
8	0	0	1	0	0
9	0	0	1	0	0
10	0	0	0	1	0
11	0	0	0	1	0
12	0	0	0	0	1
# cell sides	stdb = 0.025
1	0	0	0	0	0
2	0	0	0	0	0
3	0	0	0	0	0
4	1	0	0	0	0
5	1	0	0	0	0
6	0	1	0	0	0
7	0	1	0	0	0
8	0	1.77636e-15	1	0	0
9	0	0	1	0	0
10	0	0	2.36761e-10	1	0
11	0	0	0	1	0
12	0	0	0	1.39352e-07	1
# cell sides	stdb=0.0375
1	0	0	0	0	0
2	0	0	0	0	0
3	0	0	0	0	0
4	1	0	0	0	0
5	1	0	0	0	0
6	8.97948e-13	1	0	0	0
7	0	1	0	0	0
8	0	1.13088e-07	1	0	0
9	0	0	1	0	0
10	0	0	2.40447e-05	0.999976	0
11	0	0	4.88498e-15	1	0
12	0	0	0	0.000446873	0.999553
# cell sides	stdb= 0.05
1	0	0	0	0	0
2	0	0	0	0	0
3	0	0	0	0	0
4	1	0	0	0	0
5	1	0	0	0	0
6	8.36913e-08	1	0	0	0
7	0	1	0	0	0
8	0	6.94251e-05	0.999931	0	0
9	0	3.35287e-13	1	0	0
10	0	0	0.00153656	0.998463	0
11	0	0	4.29194e-09	1	0
12	0	0	2.22045e-16	0.00846219	0.991538
# cell sides	stdb = 0.625
1	0	0	0	0	0
2	0	0	0	0	0
3	0	0	0	0	0
4	1	0	0	0	0
5	1	0	0	0	0
6	1.8095e-05	0.999982	0	0	0
7	1.31006e-14	1	0	0	0
8	0	0.0014596	0.99854	0	0
9	0	5.76196e-09	1	0	0
10	0	4.44089e-16	0.011272	0.988728	0
11	0	0	2.62691e-06	0.999997	0
12	0	0	3.41611e-11	0.0351662	0.964834
# cell sides	stdb = 0.075
1	0	0	0	0	0
2	0	0	0	0	0
3	0	0	0	0	0
4	1	0	0	0	0
5	1	0	0	0	0
6	0.000353379	0.999647	0	0	0
7	1.35387e-10	1	0	0	0
8	0	0.00799775	0.992002	0	0
9	0	1.21647e-06	0.999999	0	0
10	0	1.09315e-11	0.0347042	0.965296	0
11	0	0	9.03967e-05	0.99991	0
12	0	0	3.33549e-08	0.0791966	0.920803
# cell sides	stdb = 0.0875
1	0	0	0	0	0
2	0	0	0	0	0
3	0	0	0	0	0
4	1	0	0	0	0
5	1	0	0	0	0
6	0.0021966	0.997803	0	0	0
7	3.71881e-08	1	0	0	0
8	2.24265e-14	0.0230091	0.976991	0	0
9	0	3.18722e-05	0.999968	0	0
10	0	5.77494e-09	0.0702791	0.929721	0
11	0	2.06279e-13	0.000791554	0.999208	0
12	0	0	2.2028e-06	0.132425	0.867573
# cell sides	stdb = 0.1
1	0	0	0	0	0
2	0	0	0	0	0
3	0	0	0	0	0
4	1	0	0	0	0
5	1	0	0	0	0
6	0.0073734	0.992627	0	0	0
7	1.46651e-06	0.999999	0	0	0
8	2.36047e-11	0.0466876	0.953312	0	0
9	0	0.000272953	0.999727	0	0
10	0	3.48273e-07	0.113229	0.886771	0
11	0	1.30481e-10	0.0033219	0.996678	0
12	0	1.68754e-14	3.44087e-05	0.187963	0.812002
# cell sides	stdb = 0.15
1	0	0	0	0	0
2	0	0	0	0	0
3	0	0	0	0	0
4	1	0	0	0	0
5	1	0	0	0	0
6	0.0740462	0.925954	0	0	0
7	0.00132505	0.998675	0	0	0
8	8.40794e-06	0.184804	0.815188	0	0
9	2.219e-08	0.0152466	0.984753	0	0
10	2.6168e-11	0.000681697	0.290334	0.708984	0
11	1.42109e-14	1.83228e-05	0.0502692	0.949712	0
12	0	3.12889e-07	0.00575468	0.374361	0.619884
# cell sides	stdb = 0.2
1	0	0	0	0	0
2	0	0	0	0	0
3	0	0	0	0	0
4	1	0	0	0	0
5	1	0	0	0	0
6	0.180327	0.819673	0	0	0
7	0.0160458	0.983954	0	0	0
8	0.000835093	0.319114	0.680051	0	0
9	2.72273e-05	0.0687544	0.931218	0	0
10	5.73303e-07	0.0108453	0.41756	0.571594	0
11	7.9127e-09	0.00131216	0.140756	0.857932	0
12	7.21461e-11	0.000124732	0.0382277	0.472017	0.489631
# cell sides	stdb = 0.25
1	0	0	0	0	0
2	0	0	0	0	0
3	0	0	0	0	0
4	1	0	0	0	0
5	1	0	0	0	0
6	0.283766	0.716234	0	0	0
7	0.0540666	0.945933	0	0	0
8	0.00752402	0.418712	0.573764	0	0
9	0.000789647	0.144636	0.854574	0	0
10	6.33425e-05	0.0414764	0.484843	0.473617	0
11	3.90744e-06	0.0101471	0.230041	0.759808	0
12	1.8591e-07	0.00214537	0.0954034	0.500916	0.401536
# cell sides	stdb = 0.5
1	0	0	0	0	0
2	0	0	0	0	0
3	0	0	0	0	0
4	1	0	0	0	0
5	1	0	0	0	0
6	0.572581	0.427419	0	0	0
7	0.327303	0.672697	0	0	0
8	0.179167	0.510737	0.310097	0	0
9	0.0928256	0.373541	0.533634	0	0
10	0.0454175	0.262701	0.443279	0.248603	0
11	0.0209806	0.17769	0.358358	0.442971	0
12	0.00914723	0.11572	0.28256	0.384887	0.207685

## Sheet: rotTanNorm(Graph 1)
							rotTanNorm
Number of cell sides = 4
stdb	1	2	3	4	5
0.0125	1	0	0	0	0
0.025	1	0	0	0	0
0.0375	1	0	0	0	0
0.05	1	0	0	0	0
0.0625	1	0	0	0	0
0.075	1	0	0	0	0
0.0875	1	0	0	0	0
0.1	1	0	0	0	0
0.125	1	0	0	0	0
0.15	1	0	0	0	0
0.2	1	0	0	0	0
0.25	1	0	0	0	0
0.5	1	0	0	0	0
Number of cell sides = 5							Number of cell sides = 5
stdb	1	2	3	4	5		stdb	1	2	3	4	5
0.0125	1	0	0	0	0		0.0125	0.5	0.5	0	0	0
0.025	1	0	0	0	0		0.025	0.5	0.5	0	0	0
0.0375	1	0	0	0	0		0.0375	0.5	0.5	0	0	0
0.05	1	0	0	0	0		0.05	0.5	0.5	0	0	0
0.0625	1	0	0	0	0		0.0625	0.5	0.5	0	0	0
0.075	1	0	0	0	0		0.075	0.5	0.5	0	0	0
0.0875	1	0	0	0	0		0.0875	0.5	0.5	0	0	0
0.1	1	0	0	0	0		0.1	0.5	0.5	0	0	0
0.125	1	0	0	0	0		0.125	0.5	0.5	0	0	0
0.15	1	0	0	0	0		0.15	0.5	0.5	0	0	0
0.2	1	0	0	0	0		0.2	0.5	0.5	0	0	0
0.25	1	0	0	0	0		0.25	0.5	0.5	0	0	0
0.5	1	0	0	0	0		0.5	0.5	0.5	0	0	0
Number of cell sides = 6							Number of cell sides = 6
	1	2	3	4	5			1	2	3	4	5
0.0125	0	1	0	0	0		0.0125	0	1	0	0	0
0.025	0	1	0	0	0		0.025	0	1	0	0	0
0.0375	8.97948e-13	1	0	0	0		0.0375	4.48974e-13	1	4.48974e-13	0	0
0.05	8.36913e-08	1	0	0	0		0.05	4.18457e-08	1	4.18457e-08	0	0
0.0625	1.8095e-05	0.999982	0	0	0		0.0625	9.04749e-06	0.999982	9.04749e-06	0	0
0.075	0.000353379	0.999647	0	0	0		0.075	0.000176689	0.999647	0.000176689	0	0
0.0875	0.0021966	0.997803	0	0	0		0.0875	0.0010983	0.997803	0.0010983	0	0
0.1	0.0073734	0.992627	0	0	0		0.1	0.0036867	0.992627	0.0036867	0	0
0.15	0.0740462	0.925954	0	0	0		0.15	0.0370231	0.925954	0.0370231	0	0
0.2	0.180327	0.819673	0	0	0		0.2	0.0901637	0.819673	0.0901637	0	0
0.25	0.283766	0.716234	0	0	0		0.25	0.141883	0.716234	0.141883	0	0
0.5	0.572581	0.427419	0	0	0		0.5	0.286291	0.427419	0.286291	0	0
Number of cell sides = 7								Number of cell sides = 7
	1	2	3	4	5				1	2	3	4	5
0.0125	0	1	0	0	0			0.0125	0	0.5	0.5	0	0
0.025	0	1	0	0	0			0.025	0	0.5	0.5	0	0
0.0375	0	1	0	0	0			0.0375	0	0.5	0.5	0	0
0.05	0	1	0	0	0			0.05	0	0.5	0.5	0	0
0.0625	1.31006e-14	1	0	0	0			0.0625	6.55032e-15	0.5	0.5	6.55032e-15	0
0.075	1.35387e-10	1	0	0	0			0.075	6.76933e-11	0.5	0.5	6.76933e-11	0
0.0875	3.71881e-08	1	0	0	0			0.0875	1.85941e-08	0.5	0.5	1.85941e-08	0
0.1	1.46651e-06	0.999999	0	0	0			0.1	7.33254e-07	0.499999	0.499999	7.33254e-07	0
0.15	0.00132505	0.998675	0	0	0			0.15	0.000662527	0.499337	0.499337	0.000662527	0
0.2	0.0160458	0.983954	0	0	0			0.2	0.00802288	0.491977	0.491977	0.00802288	0
0.25	0.0540666	0.945933	0	0	0			0.25	0.0270333	0.472967	0.472967	0.0270333	0
0.5	0.327303	0.672697	0	0	0			0.5	0.163652	0.336348	0.336348	0.163652	0
Number of cell sides = 8								Number of cell sides = 8
	1	2	3	4	5				1	2	3	4	5
0.0125	0	0	1	0	0			0.0125	0	0	1	0	0
0.025	0	1.77636e-15	1	0	0			0.025	0	8.88178e-16	1	8.88178e-16	0
0.0375	0	1.13088e-07	1	0	0			0.0375	0	5.65439e-08	1	5.65439e-08	0
0.05	0	6.94251e-05	0.999931	0	0			0.05	0	3.47126e-05	0.999931	3.47126e-05	0
0.0625	0	0.0014596	0.99854	0	0			0.0625	0	0.000729801	0.99854	0.000729801	0
0.075	0	0.00799775	0.992002	0	0			0.075	0	0.00399887	0.992002	0.00399887	0
0.0875	2.24265e-14	0.0230091	0.976991	0	0			0.0875	1.12133e-14	0.0115045	0.976991	0.0115045	1.12133e-14
0.1	2.36047e-11	0.0466876	0.953312	0	0			0.1	1.18023e-11	0.0233438	0.953312	0.0233438	1.18023e-11
0.15	8.40794e-06	0.184804	0.815188	0	0			0.15	4.20397e-06	0.092402	0.815188	0.092402	4.20397e-06
0.2	0.000835093	0.319114	0.680051	0	0			0.2	0.000417547	0.159557	0.680051	0.159557	0.000417547
0.25	0.00752402	0.418712	0.573764	0	0			0.25	0.00376201	0.209356	0.573764	0.209356	0.00376201
0.5	0.179167	0.510737	0.310097	0	0			0.5	0.0895833	0.255368	0.310097	0.255368	0.0895833
Number of cell sides = 9							Number of cell sides = 9
	1	2	3	4	5			1	2	3	4	5	6
0.0125	0	0	1	0	0		0.0125	0	0	0.5	0.5	0	0
0.025	0	0	1	0	0		0.025	0	0	0.5	0.5	0	0
0.0375	0	0	1	0	0		0.0375	0	0	0.5	0.5	0	0
0.05	0	3.35287e-13	1	0	0		0.05	0	1.67644e-13	0.5	0.5	1.67644e-13	0
0.0625	0	5.76196e-09	1	0	0		0.0625	0	2.88098e-09	0.5	0.5	2.88098e-09	0
0.075	0	1.21647e-06	0.999999	0	0		0.075	0	6.08233e-07	0.499999	0.499999	6.08233e-07	0
0.0875	0	3.18722e-05	0.999968	0	0		0.0875	0	1.59361e-05	0.499984	0.499984	1.59361e-05	0
0.1	0	0.000272953	0.999727	0	0		0.1	0	0.000136477	0.499864	0.499864	0.000136477	0
0.15	2.219e-08	0.0152466	0.984753	0	0		0.15	1.1095e-08	0.00762328	0.492377	0.492377	0.00762328	1.1095e-08
0.2	2.72273e-05	0.0687544	0.931218	0	0		0.2	1.36136e-05	0.0343772	0.465609	0.465609	0.0343772	1.36136e-05
0.25	0.000789647	0.144636	0.854574	0	0		0.25	0.000394823	0.0723179	0.427287	0.427287	0.0723179	0.000394823
0.5	0.0928256	0.373541	0.533634	0	0		0.5	0.0464128	0.18677	0.266817	0.266817	0.18677	0.0464128
Number of cell sides = 10							Number of cell sides = 10
	1	2	3	4	5			1	2	3	4	5	6	7
0.0125	0	0	0	1	0		0.0125	0	0	0	1	0	0	0
0.025	0	0	2.36761e-10	1	0		0.025	0	0	1.1838e-10	1	1.1838e-10	0	0
0.0375	0	0	2.40447e-05	0.999976	0		0.0375	0	0	1.20223e-05	0.999976	1.20223e-05	0	0
0.05	0	0	0.00153656	0.998463	0		0.05	0	0	0.000768279	0.998463	0.000768279	0	0
0.0625	0	4.44089e-16	0.011272	0.988728	0		0.0625	0	2.22045e-16	0.00563601	0.988728	0.00563601	2.22045e-16	0
0.075	0	1.09315e-11	0.0347042	0.965296	0		0.075	0	5.46574e-12	0.0173521	0.965296	0.0173521	5.46574e-12	0
0.0875	0	5.77494e-09	0.0702791	0.929721	0		0.0875	0	2.88747e-09	0.0351395	0.929721	0.0351395	2.88747e-09	0
0.1	0	3.48273e-07	0.113229	0.886771	0		0.1	0	1.74137e-07	0.0566144	0.886771	0.0566144	1.74137e-07	0
0.15	2.6168e-11	0.000681697	0.290334	0.708984	0		0.15	1.3084e-11	0.000340849	0.145167	0.708984	0.145167	0.000340849	1.3084e-11
0.2	5.73303e-07	0.0108453	0.41756	0.571594	0		0.2	2.86652e-07	0.00542263	0.20878	0.571594	0.20878	0.00542263	2.86652e-07
0.25	6.33425e-05	0.0414764	0.484843	0.473617	0		0.25	3.16712e-05	0.0207382	0.242421	0.473617	0.242421	0.0207382	3.16712e-05
0.5	0.0454175	0.262701	0.443279	0.248603	0		0.5	0.0227088	0.131351	0.221639	0.248603	0.221639	0.131351	0.0227088
Number of cell sides = 11							Number of cell sides = 11
	1	2	3	4	5			1	2	3	4	5	6	7	8
0.0125	0	0	0	1	0		0.0125	0	0	0	0.5	0.5	0	0	0
0.025	0	0	0	1	0		0.025	0	0	0	0.5	0.5	0	0	0
0.0375	0	0	4.88498e-15	1	0		0.0375	0	0	2.44249e-15	0.5	0.5	2.44249e-15	0	0
0.05	0	0	4.29194e-09	1	0		0.05	0	0	2.14597e-09	0.5	0.5	2.14597e-09	0	0
0.0625	0	0	2.62691e-06	0.999997	0		0.0625	0	0	1.31345e-06	0.499999	0.499999	1.31345e-06	0	0
0.075	0	0	9.03967e-05	0.99991	0		0.075	0	0	4.51984e-05	0.499955	0.499955	4.51984e-05	0	0
0.0875	0	2.06279e-13	0.000791554	0.999208	0		0.0875	0	1.0314e-13	0.000395777	0.499604	0.499604	0.000395777	1.0314e-13	0
0.1	0	1.30481e-10	0.0033219	0.996678	0		0.1	0	6.52406e-11	0.00166095	0.498339	0.498339	0.00166095	6.52406e-11	0
0.15	1.42109e-14	1.83228e-05	0.0502692	0.949712	0		0.15	7.10543e-15	9.16138e-06	0.0251346	0.474856	0.474856	0.0251346	9.16138e-06	7.10543e-15
0.2	7.9127e-09	0.00131216	0.140756	0.857932	0		0.2	3.95635e-09	0.000656081	0.070378	0.428966	0.428966	0.070378	0.000656081	3.95635e-09
0.25	3.90744e-06	0.0101471	0.230041	0.759808	0		0.25	1.95372e-06	0.00507353	0.115021	0.379904	0.379904	0.115021	0.00507353	1.95372e-06
0.5	0.0209806	0.17769	0.358358	0.442971	0		0.5	0.0104903	0.0888448	0.179179	0.221486	0.221486	0.179179	0.0888448	0.0104903
Number of cell sides = 12							Number of cell sides = 12
	1	2	3	4	5			1	2	3	4	5	6	7	8	9
0.0125	0	0	0	0	1		0.0125	0	0	0	0	1	0	0	0	0
0.025	0	0	0	1.39352e-07	1		0.025	0	0	0	6.96762e-08	1	6.96762e-08	0	0	0
0.0375	0	0	0	0.000446873	0.999553		0.0375	0	0	0	0.000223436	0.999553	0.000223436	0	0	0
0.05	0	0	2.22045e-16	0.00846219	0.991538		0.05	0	0	1.11022e-16	0.0042311	0.991538	0.0042311	1.11022e-16	0	0
0.0625	0	0	3.41611e-11	0.0351662	0.964834		0.0625	0	0	1.70806e-11	0.0175831	0.964834	0.0175831	1.70806e-11	0	0
0.075	0	0	3.33549e-08	0.0791966	0.920803		0.075	0	0	1.66775e-08	0.0395983	0.920803	0.0395983	1.66775e-08	0	0
0.0875	0	0	2.2028e-06	0.132425	0.867573		0.0875	0	0	1.1014e-06	0.0662124	0.867573	0.0662124	1.1014e-06	0	0
0.1	0	1.68754e-14	3.44087e-05	0.187963	0.812002		0.1	0	8.43769e-15	1.72043e-05	0.0939817	0.812002	0.0939817	1.72043e-05	8.43769e-15	0
0.15	0	3.12889e-07	0.00575468	0.374361	0.619884		0.15	0	1.56444e-07	0.00287734	0.18718	0.619884	0.18718	0.00287734	1.56444e-07	0
0.2	7.21461e-11	0.000124732	0.0382277	0.472017	0.489631		0.2	3.6073e-11	6.23658e-05	0.0191139	0.236009	0.489631	0.236009	0.0191139	6.23658e-05	3.6073e-11
0.25	1.8591e-07	0.00214537	0.0954034	0.500916	0.401536		0.25	9.29548e-08	0.00107268	0.0477017	0.250458	0.401536	0.250458	0.0477017	0.00107268	9.29548e-08
0.5	0.00914723	0.11572	0.28256	0.384887	0.207685		0.5	0.00457362	0.0578602	0.14128	0.192444	0.207685	0.192444	0.14128	0.0578602	0.00457362
